# Supplementary material for: On the origin of giant seeds: the macroevolution of the double coconut (Lodoicea maldivica) and its relatives (Borasseae, Arecaceae)
Source: New Phytol. 2020 Jul 29;228(3):1134–48. doi: 10.1111/nph.16750 (PMC7590125; doi:10.1111/nph.16750)
Supplement: Supplementary file 3 — Table S1 Accession numbers and voucher information for the species included in the phylogenetic inferences. Table S2 Habitat, geographical distribution, plant size and inflorescence branching order of the sampled species. Table S3 Fruit, pyrene and seed measurements, including collection information. Table S4 Stepwise model selection procedure used to select the best linear model for each dataset. Please note: Wiley Blackwell are not responsible for the content or functionality of any Supporting Information supplied by the authors. Any queries (other than missing material) should be directed to the New Phytologist Central Office. [file NPH-228-1134-s003.xlsx]

## Sheet: Sheet1
On the origin of giant seeds: the macroevolution of the double coconut (Lodoicea maldivica) and its relatives (Borasseae, Arecaceae)
Sidonie Bellot, Ross P. Bayton, Thomas L. P. Couvreur, Steven Dodsworth, Wolf L. Eiserhardt, Maïté S. Guignard, Hugh W. Pritchard, Lucy Roberts, Peter E. Toorop & William J. Baker
Article acceptance date: 29 May 2020

## Sheet: Table_S1
Table S1. Accession numbers and voucher information for the species included in the phylogenetic inferences.
A '—' indicates the region was not sampled. Taxa arranged according to the classification of Dransfield et al. (2008a).
Taxon	atpB-rbcL	rbcL	rps16	trnD-trnT	trnL-trnF	prk	rpb2	Voucher Specimen (Herbarium)
Calamoideae
Calamus aruensis Becc.	AM903145	AJ404775a	AJ240870a	AM903251	AJ241279a	AM900751c	AM903105c	Dransfield 7571 (K)
Nypoideae
Nypa fruticans Wurmb.	AM903146	AJ404778a	AJ242185a	AM903252	AJ241282a	AJ831357a	AJ830174a	Uhl s.n. (BH)
Coryphoideae; Sabaleae
Sabal bermudana L.H. Bailey	AM903147	AJ404766a	AJ240862a	AM903253	AJ241271a	AM900717	AM903106	1982-5602 (K)
Coryphoideae; Cryosophileae
Coccothrinax argentata (Jacq.) L.H. Bailey	AM903148	AJ404751a	AJ240848a	AM903254	AJ241257a	AM900718	AM903107	1973-12608 (K)
Coryphoideae; Phoeniceae
Phoenix reclinata Jacq.	AM903149	AJ404767a	AJ240863a	AM903255	AJ241272a	AM900719	AM903108	Goyder et al. 3928 (K)
Coryphoideae; Trachycarpeae; Rhapidinae
Chamaerops humilis L.	AM903150	AJ404754a	AJ240851a	AM903256	AJ241260a	AF453339a*	AY543097a	Barrow 76 (K); *Lewis 99-012 (BH)
Coryphoideae; Trachycarpeae; Livistoninae
Saribus papuanus (Becc.) Kuntze	AM903151	AM903191	AM903211	AM903257	AM903231	AM900720	AM903109	Baker 851 (K)
Coryphoideae; Chuniophoeniceae
Chuniophoenix hainanensis Burret	AM903152	AM903192	AM903212	AM903257	AM903232	—	AM903110b*	Zona 791 (FTG); *Zona 780 (FTG)
Chuniophoenix nana Burret	AM903153	AJ404764a	AJ240860a	AM903259	AJ241269a	AM900721	AM903111	Bayton 1A (K)
Kerriodoxa elegans J. Dransf.	AM903154	AJ404765a	AJ240861a	AM903260	AJ241270a	AJ831355a	AJ830170a	1987-2685 (K)
Nannorrhops ritchiana (Griff.) Aitch.	AM903155	AJ404763a	AJ240859a	AM903261	AJ241268a	AM900722b*	AM903112b*	1990-1132 (K); *Bogler 1302 (FTG)
Tahina spectabilis J. Dransf. & Rakotoarin.	AM903156	AM779615a	AM779614a	AM903262	AM779617a	AM900723	AM903113	Rakotoarinivo 337 (K)
Coryphoideae; Caryoteae
Caryota mitis Lour.	AM903159	AJ404790a	AJ240883a	AM903265	AJ241292a	AF453338a*	AM903116	464-85.05037 (K); *Lewis 99-013 (FTG)
Caryota ophiopellis Dowe	AM903160	AJ404791a	AJ404930a	AM903266	AJ404897a	—	AM903117	Baker 987 (FTG)
Arenga hookeriana (Becc.) Whitmore	AM903157	AJ404788a	AJ240882a	AM903263	AJ241291a	AM900724	AM903114	Cooke 6 (K)
Arenga undulatifolia Becc.	AM903158	AJ404789a	AJ404929a	AM903264	AJ404896a	AM900725	AM903115	Baker 989 (FTG)
Wallichia disticha T. Anderson	AM903162	AJ404792a	AJ240884a	AM903268	AJ241293a	—	AM903119b	L-80.0770 (BH)
Wallichia oblongifolia Griff.	AM903161	AM903193	AM903213	AM903267	AM903233	AM900726	AM903118	Bayton 2A (K)
Coryphoideae; Corypheae
Corypha taliera Roxb.	AM903163	AJ404762a	AJ404926a	AM903269	AJ404893a	—	AM903120	Baker 984 (FTG)
Corypha umbraculifera L.	AM903164	AJ404761a	AJ240858a	AM903270	AJ241267a	AM900727b*	AM903121b*	1954-35301 (K); *Zona 895 (FTG)
Corypha utan Lam.	AM903165	AM903194	AM903214	AM903271	AM903234	AM900728b	AM903122b	Zona 898 (FTG)
Coryphoideae; Borasseae; Hyphaeninae
Bismarckia nobilis Hildebr. & H. Wendl.	AM903166	AJ829852a	AM116790a	AM903272	AM113634a	AM900729b*	AM903123b*	Bayton 43 (K); *Zona 885 (FTG)
Satranala decussilvae Beentje & J. Dransf.	AM903172	AJ404771a	AJ240866a	AM903278	AJ241275a	AM900735	AM903129b*	Beentje & Dransfield 4810 (K); *Lewis 01-115 (FTG)
Hyphaene coriacea (L.) Gaertn.	AM903167	AM903195	AM903215	AM903273	AM903235	AM900730	AM903124b*	Fantz 3441 (FTG); *Gillis 7627 (FTG)
Hyphaene dichotoma (White) Furtado	AM903168	AM903196	AM903216	AM903274	AM903236	AM900731	AM903125b*	Fantz 3448 (FTG); *Fantz 3988 (FTG)
Hyphaene petersiana Klotzsch ex Mart.	AM903169	AM903197	AM903217	AM903275	AM903237	AM900732	AM903126b*	Fantz 3449 (FTG); *Zona 883 (FTG)
Hyphaene thebaica (L.) Mart.	AM903170	AJ404770a	AJ240865a	AM903276	AJ241274a	AM900733	AM903127b*	1994-3803 (K); *Houghton 1022 (FTG)
Medemia argun (Mart.) Wurttenb. ex H. Wendl.	AM903171	AJ829885a	AM116791a	AM903277	AM113635a	AM900734	AM903128b	Baker 986 (K)
Coryphoideae; Borasseae; Lataniinae
Latania loddigesii Mart.	AM903185	AM903209	AM903229	AM903291	AM903249	AM900748	AM903142	Bayton 4A (K)
Latania lontaroides (Gaertn.) H.E. Moore	AM903186	AM903210	AM903230	AM903292	AM903250	AM900749	AM903143	Zona 916 (FTG)
Latania verschaffeltii Lem.	AM903187	AM116792a*	AJ829878a	AM903293	AM113636a*	AM900750	AM903144	Bayton 3A (K); *Roncal 64 (FTG)
Lodoicea maldivica (J.F. Gmel.) Pers. ex H. Wendl.	AM903188	AJ404769a	AJ240864a	AM903294	AJ241273a	AF453357a*	AJ830171a	1994-3231 (K); *Lewis 98-020 (BH)
Borassodendron borneense J. Dransf.	AM903173	AM903198	AM903218	AM903280	AM903238	AM900736	AM903130	Dransfield 5953 (K)
Borassodendron machadonis (Ridl.) Becc.	AM903174	AJ404768a	AJ404927a	AM903279	AJ404894a	AM900737b*	AM903131	1989-3394 (K); *Zona 759 (FTG)
Borassus aethiopum Mart. (1. Burkina Faso)	AM903175	AM903199	AM903219	AM903281	AM903239	AM900738	AM903132	Bayton & Ouédraogo 59 (K)
Borassus aethiopum Mart. (2. Cameroon)	AM903176	AM903200	AM903220	AM903282	AM903240	AM900739	AM903133	Sunderland 3000 (SCA)
Borassus aethiopum Mart. (3. Kenya)	AM903177	AM903201	AM903221	AM903283	AM903241	AM900740	AM903134	Bayton & Obunyali 16 (K)
Borassus aethiopum Mart. (4. Madagascar)	AM903178	AM903202	AM903222	AM903284	AM903242	AM900741	AM903135	Bayton & Ranaivojaona 55 (K)
Borassus akeassii Bayton, Ouédr. & Guinko	AM903179	AM903203	AM903223	AM903285	AM903243	AM900742	AM903136	Bayton et al. 68 (K)
Borassus flabellifer L. (1. Indonesia)	AM903181	AM903204	AM903224	AM903286	AM903244	AM900743	AM903137	Rustiami 222 (BO)
Borassus flabellifer L. (2. Thailand)	AM903182	AM903205	AM903225	AM903287	AM903245	AM900744	AM903138	Wilkin et al. 1160 (K)
Borassus heineanus Becc. (1. Cult. Australia)	AM903183	AM903206	AM903226	AM903288	AM903246	AM900745	AM903140	Dowe 733 (JCT)
Borassus heineanus Becc. (2. Cult. Papua New Guinea)	AM903184	AM903207	AM903227	AM903289	AM903247	AM900746	AM903141	Banka s.n. (K)
Borassus madagascariensis (Jum. & H. Perrier) Bojer ex Jum. & H. Perrier	AM903180	AM903208	AM903228	AM903290	AM903248	AM900747	AM903139	Bayton & Ranaivojaona 49 (K)
Ceroxyloideae
Pseudophoenix vinifera (Mart.) Becc.	AM903189	AJ404780a	AJ404928a	AM903295	AJ404895a	AJ831363a	AJ830181a	Baker 1002 (FTG)
Arecoideae
Cyrtostachys renda Blume	AM903190	AJ404810a	AJ404940a	AM903296	AJ404907a	AF453341a	AJ830062a	Chase 19249 (K)
Accession numbers marked a are published sequences downloaded from GenBank. Those marked b and c are unpublished sequences provided by Carl. E. Lewis (FTG) and Tom Wilmott (K) respectively. Sequences marked * are represented by multiple DNA accessions and their alternate voucher specimens are also marked *.

## Sheet: Table_S2
Table S2. Habitat, Geographical distribution and plant size of the sampled species.
Species	Land cover	Location	Maximal plant size (m)	Inflorescene branching order*	Inflorescene branching order as a binary character (low: 0 or 1 order; high: >1 order)	Reference for the plant size and for land cover when obtained from the literature
Arenga hookeriana	closed	Asia	1.8	0	low	Dransfield, 1984; http://www.palmpedia.net
Arenga undulatifolia	closed	Asia	8	1	low	Mogea, 1991
Bismarckia nobilis	open	Madagascar	20	2	high	palmweb.org
Borassodendron borneense	closed	Asia	20	0 or 1	low	Dransfield, 1972
Borassodendron machadonis	closed	Asia	20	0 or 1	low	Dransfield, 1972
Borassus aethiopum Africa	open	Africa	25	0	low	Bayton, 2007
Borassus aethiopum Madagascar	open	Madagascar	25	0	low	Bayton, 2007
Borassus akeassii	open	Africa	15	0 or 1	low	Bayton, 2007
Borassus flabellifer	open	Asia and India	20	0 or 1	low	Bayton, 2007
Borassus heineanus	closed	New Guinea	25	0	low	Bayton, 2007
Borassus madagascarensis	open	Madagascar	25	0	low	Bayton, 2007
Caryota mitis	closed	Asia	6	1	low	Loureiro, 1790; http://www.palmpedia.net
Caryota ophiopellis	closed	New Guinea	8	2	high	Dowe and Cabalion, 1996
Chuniophoenix hainanensis	open	Asia	8	3	high	Henderson, 2015
Chuniophoenix nana	closed	Asia	1.5	0 or 1	low	Henderson, 2015
Corypha taliera	open	Asia and India	15	3	high	Khondker et al., 2010
Corypha umbraculifera	open	Asia and India	30	3	high	Irawanto, 2013; palmweb.org
Corypha utan	open	Asia, India and New Guinea	30	3	high	Irawanto, 2013
Hyphaene coriacea	open	Africa and Madagascar	5	1	low	Stauffer et al., 2014; Stauffer et al., 2020
Hyphaene dichotoma	open	India	15	1	low	Henderson, 2009; Stauffer et al., 2020
Hyphaene petersiana	open	Africa	20	1	low	Stauffer et al., 2014; Stauffer et al., 2020
Hyphaene thebaica	open	Africa	20	1	low	Stauffer et al., 2014; Stauffer et al., 2020
Kerriodoxa elegans	closed	Asia	5	2	high	http://www.palmpedia.net
Latania loddigesii	open	Mascarene islands (Mauritius)	10	2	high	http://www.palmpedia.net
Latania lontaroides	open	Mascarene islands (La Reunion)	12	2	high	http://www.palmpedia.net
Latania verschaffeltii	open	Mascarene islands (Rodrigues)	12	2	high	Lemaire, 1859, http://www.palmpedia.net
Lodoicea maldivica	closed	Seychelles	30	0	low	Edwards et al., 2002
Medemia argun	open	Africa	na	1	low	Kew herbarium
Nannorrhops ritchiana	open	Africa and Asia	na	4	high	Kew herbarium, palmweb.org
Satranala descussilvae	closed	Madagascar	15	2	high	palmweb.org
Tahina spectabilis	open	Madagascar	10	3	high	palmweb.org
Wallichia disticha	open	Asia	9	1	low	palmweb.org
Wallichia oblongifolia	closed	Asia and India	1	1	low	Henderson, 2007
* The branching order given here is the one of the pistillate inflorescence, which is the only one relevant in the context of testing the axial conformity hypothesis. Indeed the latter concerns the relationship between inflorescence branching order and the size of the seeds, which are obviously carried by pistillate inflorescences
Bayton, RP. 2007. A Revision of Borassus L. (Arecaceae). Kew Bulletin, 62: 561-585.
Dowe, J, P Cabalion. 1996. A Taxonomic Account of Arecaceae in Vanuatu, with Descriptions of Three New Species. Australian Systematic Botany 9: 1-60.
Dransfield, J. 1972. The genus Borassodendron (Palmae) in Malesia. Reinwardtia 8: 351-363.
Dransfield, J. 1984. The flowering behaviour of Arenga (Palmae: Caryotoideae). Botanical Journal of the Linnean Society (1984), 88: 1-10
Edwards, PJ, J Kollmann, K Fleischmann. 2002. Life history evolution in Lodoicea maldivica (Arecaceae). Nordic Journal of Botany 22: 227-238.
Henderson, A. 2007. A revision of Wallichia (Palmae). Taiwania 52: 1-11.
Henderson, A. 2009. Palms of Southern Asia. Priceton Field Studies - New York Botanical Gardens.
Henderson, A. 2015. A revision of Chuniophoenix (Arecaceae). Phytotaxa 218: 163–170.
Irawanto, R. 2013. Distribution Study of Corypha utan Lamk. From Herbarium Bogorienses Specimens and the Conservation Areas in East Java. Proceeding ICGRC 2013. 4 th International Conference on Global Resource Conservation & 10th Indonesian Society for Plant Taxonomy Congress. Brawijaya University, February 7-8 th, 2013
Khondker, M, MD. A Hassan, MD. A Alfasane, UF Shahjadee. 2010. Flowering and fruiting characteristics and biochemical composition of an endangered palm species (Corypha taliera Roxb.). Bangladesh J. Plant Taxon. 17: 79-86.
Lemaire, CA. 1859. L'illustration horticole 6: pl. 229.
Loureiro, J de. 1790. Flora Cochinchinensis 2: 569–570.
Mogea, JP. 1991. Revisi marga Arenga (Palmae). Thesis dissertation, University of Indonesia.
Stauffer, FW, ND Ouattara, AL Stork. 2014. Palmae. Pages 326-354 in Lebrun, J.-P. & A. L. Stork (eds.). Tropical African Flowering Plants: Monocotyledons 2, vol. 8. Conservatoire et Jardin botaniques de la Ville de Genève, Switzerland.
Stauffer, FW, D Roguet, ND Ouattara (coordinators). 2020. Hyphaene multidisciplinary Project. Conservatory and Botanic Gardens of Geneva. Available at www.hyphaene.org.

## Sheet: Table_S3_seed_data
Genus	Species	Collection	Collection_code	Country	Herbarium	Dry weight (g)	Length (mm)	Width (mm)	Height (mm)	ratio to be used (see ratio sheet)	Ratio to use for weight	Ratio to use for length	Ratio to use for width	Ratio to use for height	Final weight (g): weight * weight ratio	Final length (mm) = length * length ratio	Final width (mm) = width * width ratio	Final height (mm) = height * height ratio	shape (species-level)	Volume
Arenga	hookeriana	K001052418 (cult)	hookeriana_A	na	K	0.07	5.58	4.89	3.4	none	none	none	none	none	0.07	5.58	4.89	3.4	ellipsoid	48.5759
Arenga	hookeriana	K001052418 (cult)	hookeriana_A	na	K	0.06	5.96	5.15	3.12	none	none	none	none	none	0.06	5.96	5.15	3.12	ellipsoid	50.1426
Arenga	hookeriana	K001052418 (cult)	hookeriana_A	na	K	0.06	5.88	5.43	3.32	none	none	none	none	none	0.06	5.88	5.43	3.32	ellipsoid	55.5027
Arenga	hookeriana	K001052418 (cult)	hookeriana_A	na	K	0.05	5.86	5.5	3.28	none	none	none	none	none	0.05	5.86	5.5	3.28	ellipsoid	55.3519
Arenga	hookeriana	K001052418 (cult)	hookeriana_A	na	K	0.06	6.09	5.09	2.98	none	none	none	none	none	0.06	6.09	5.09	2.98	ellipsoid	48.3671
Arenga	hookeriana	K001052418 (cult)	hookeriana_A	na	K	0.06	6.21	5.32	3.4	none	none	none	none	none	0.06	6.21	5.32	3.4	ellipsoid	58.814
Arenga	undulatifolia	G. Smith et al. 145	undulatifolia_A	Malaysia	K	4.29	31.39	16.35	9.57	none	none	none	none	none	4.29	31.39	16.35	9.57	ellipsoid	2571.7
Arenga	undulatifolia	G. Smith et al. 145	undulatifolia_A	Malaysia	K	3.69	30.53	16.27	9.5	none	none	none	none	none	3.69	30.53	16.27	9.5	ellipsoid	2470.79
Arenga	undulatifolia	G. Smith et al. 145	undulatifolia_A	Malaysia	K	4.24	29.28	15.57	12.98	none	none	none	none	none	4.24	29.28	15.57	12.98	ellipsoid	3098.37
Arenga	undulatifolia	G. Smith et al. 145	undulatifolia_A	Malaysia	K	4.44	32.12	17.04	12.07	none	none	none	none	none	4.44	32.12	17.04	12.07	ellipsoid	3459
Arenga	undulatifolia	G. Smith et al. 145	undulatifolia_A	Malaysia	K	4.38	25.93	19.23	14.18	none	none	none	none	none	4.38	25.93	19.23	14.18	ellipsoid	3702.17
Arenga	undulatifolia	G. Smith et al. 145	undulatifolia_A	Malaysia	K	4.61	25.34	18.73	13.98	none	none	none	none	none	4.61	25.34	18.73	13.98	ellipsoid	3474.16
Arenga	undulatifolia	J. P. Mogea 1273	undulatifolia_B	Indonesia	K	1.63	23.66	13.99	8.99	none	none	none	none	none	1.63	23.66	13.99	8.99	ellipsoid	1558.08
Arenga	undulatifolia	J. P. Mogea 1273	undulatifolia_B	Indonesia	K	2.1	22.59	14.5	9.56	none	none	none	none	none	2.1	22.59	14.5	9.56	ellipsoid	1639.61
Arenga	undulatifolia	J. P. Mogea 1273	undulatifolia_B	Indonesia	K	2.2	20.02	14.12	11.98	none	none	none	none	none	2.2	20.02	14.12	11.98	ellipsoid	1773.19
Arenga	undulatifolia	J. P. Mogea 1273	undulatifolia_B	Indonesia	K	2.47	30.01	15.95	12.29	none	none	none	none	none	2.47	30.01	15.95	12.29	ellipsoid	3080.19
Arenga	undulatifolia	J. P. Mogea 1273	undulatifolia_B	Indonesia	K	1.78	23.97	15.11	8.81	none	none	none	none	none	1.78	23.97	15.11	8.81	ellipsoid	1670.73
Arenga	undulatifolia	J. P. Mogea 1273	undulatifolia_B	Indonesia	K	2.22	25.86	14.42	9.56	none	none	none	none	none	2.22	25.86	14.42	9.56	ellipsoid	1866.6
Arenga	undulatifolia	P. Chai S19209	undulatifolia_C	Malaysia	K	2.2	27.65	15.75	9.8	none	none	none	none	none	2.2	27.65	15.75	9.8	ellipsoid	2234.6
Arenga	undulatifolia	P. Chai S19209	undulatifolia_C	Malaysia	K	3.5	27.63	16.51	11.57	none	none	none	none	none	3.5	27.63	16.51	11.57	ellipsoid	2763.5
Arenga	undulatifolia	P. Chai S19209	undulatifolia_C	Malaysia	K	3.1	26.96	16.03	11.34	none	none	none	none	none	3.1	26.96	16.03	11.34	ellipsoid	2566.05
Arenga	undulatifolia	P. Chai S19209	undulatifolia_C	Malaysia	K	3.78	29.52	18.68	11.03	none	none	none	none	none	3.78	29.52	18.68	11.03	ellipsoid	3184.69
Arenga	undulatifolia	P. Chai S19209	undulatifolia_C	Malaysia	K	3.65	29.19	16.66	12.45	none	none	none	none	none	3.65	29.19	16.66	12.45	ellipsoid	3170.13
Arenga	undulatifolia	P. Chai S19209	undulatifolia_C	Malaysia	K	3.31	28.77	17.72	10.37	none	none	none	none	none	3.31	28.77	17.72	10.37	ellipsoid	2768.09
Arenga	undulatifolia	litterature (Mogea, 1991)	undulatifolia_D	na	na	na	30	15	15	none	none	none	none	none	na	30	15	15	ellipsoid	3534.29
Bismarckia	nobilis	Commercial	nobilis_A	na	H. Pritchard collection	7.8331	29	27.6	26.7	none	none	none	none	none	7.8331	29	27.6	26.7	ellipsoid close to spherical	11189.7
Bismarckia	nobilis	Commercial	nobilis_B	na	H. Pritchard collection	11.8655	34	24.1	23.7	none	none	none	none	none	11.8655	34	24.1	23.7	ellipsoid close to spherical	10168.2
Borassodendron	borneense	J. Dransfield 774	borneense_A	Malaysia	K	na	45.64	43.13	26.41	none	none	none	none	none	na	45.64	43.13	26.41	ellipsoid	27220.3
Borassodendron	borneense	J. Dransfield 774	borneense_A	Malaysia	K	na	40.84	40.29	25.58	none	none	none	none	none	na	40.84	40.29	25.58	ellipsoid	22038.5
Borassodendron	borneense	J. Dransfield 774	borneense_A	Malaysia	K	na	43.88	38.98	25.46	none	none	none	none	none	na	43.88	38.98	25.46	ellipsoid	22801.6
Borassodendron	machadonis	H.N. Ridley K001098621	machadonis_A	Malaysia	K	28.56	73.13	44.42	28.5	mean Baet	na	1.39213	1.68033	1.60682	na	52.531	26.4353	17.7369	ellipsoid	12896.6
Borassodendron	machadonis	H.N. Ridley K001098621	machadonis_A	Malaysia	K	28.9	70.2	41.96	31.62	mean Baet	na	1.39213	1.68033	1.60682	na	50.4263	24.9713	19.6786	ellipsoid	12974.5
Borassodendron	machadonis	H.N. Ridley K001098621	machadonis_A	Malaysia	K	29.53	73.59	43.29	31.01	mean Baet	na	1.39213	1.68033	1.60682	na	52.8614	25.7628	19.299	ellipsoid	13761.5
Borassodendron	machadonis	B. Everard 123	machadonis_B	Singapore (cult)	K	51.0467	66.61	39.63	29.54	mean Baet	na	1.39213	1.68033	1.60682	na	47.8475	23.5847	18.3841	ellipsoid	10862.5
Borassodendron	machadonis	B. Everard 123	machadonis_B	Singapore (cult)	K	51.0467	66.61	42.16	28.75	mean Baet	na	1.39213	1.68033	1.60682	na	47.8475	25.0903	17.8925	ellipsoid	11246.9
Borassodendron	machadonis	B. Everard 123	machadonis_B	Singapore (cult)	K	51.0467	66.61	41.68	30.32	mean Baet	na	1.39213	1.68033	1.60682	na	47.8475	24.8047	18.8696	ellipsoid	11726.1
Borassodendron	machadonis	litterature (Dransfield, 1972)	machadonis_C	na	na	na	80	50	40	mean Baet	na	1.39213	1.68033	1.60682	na	57.4658	29.7561	24.8939	ellipsoid	22288.3
Borassus	aethiopum M	H. J. Beentje & J. Beentje 4708	aethiopum_A	Madagascar	K	78.8	40.28	28.25	19.25	mean	na	1.39213	1.68033	1.60682	na	28.934	16.8122	11.9802	close to rectangular parallelepipedic	5827.7
Borassus	aethiopum M	H. J. Beentje & J. Beentje 4708	aethiopum_A	Madagascar	K	57.72	32.72	26.51	18.05	mean	na	1.39213	1.68033	1.60682	na	23.5035	15.7767	11.2334	close to rectangular parallelepipedic	4165.42
Borassus	aethiopum M	H. J. Beentje & J. Beentje 4708	aethiopum_A	Madagascar	K	90.64	31.94	26.97	17.48	mean	na	1.39213	1.68033	1.60682	na	22.9432	16.0504	10.8786	close to rectangular parallelepipedic	4006.04
Borassus	aethiopum M	H. J. Beentje & J. Beentje 4708	aethiopum_A	Madagascar	K	54.32	32.47	27.75	18	mean	na	1.39213	1.68033	1.60682	na	23.3239	16.5146	11.2023	close to rectangular parallelepipedic	4314.95
Borassus	aethiopum M	H. J. Beentje & J. Beentje 4708	aethiopum_A	Madagascar	K	29.94	30.13	24.89	17.13	mean	na	1.39213	1.68033	1.60682	na	21.6431	14.8126	10.6608	close to rectangular parallelepipedic	3417.74
Borassus	aethiopum M	H. J. Beentje & J. Beentje 4708	aethiopum_A	Madagascar	K	83.99	32.46	27.16	17.88	mean	na	1.39213	1.68033	1.60682	na	23.3168	16.1635	11.1276	close to rectangular parallelepipedic	4193.76
Borassus	aethiopum M	H. J. Beentje & J. Beentje 4708	aethiopum_A	Madagascar	K	31.77	29.27	24.29	16.81	mean	na	1.39213	1.68033	1.60682	na	21.0253	14.4555	10.4617	close to rectangular parallelepipedic	3179.63
Borassus	aethiopum A	J. Basinski 12	aethiopum_B	Sudan	K	66.12	85.23	75.06	51.59	mean	na	1.39213	1.68033	1.60682	na	61.2227	44.6698	32.1069	close to rectangular parallelepipedic	87806.1
Borassus	aethiopum A	J. Basinski 12	aethiopum_B	Sudan	K	63.77	85.34	73.28	52.55	mean	na	1.39213	1.68033	1.60682	na	61.3017	43.6105	32.7044	close to rectangular parallelepipedic	87431.7
Borassus	aethiopum A	?Wuhen? 3136	aethiopum_C	Sudan	K	113.09	87.37	86.79	51.95	mean	na	1.39213	1.68033	1.60682	na	62.7599	51.6506	32.331	close to rectangular parallelepipedic	104804
Borassus	aethiopum A	J. Dransfield 4812	aethiopum_D	Kenya	K	110.19	94.93	80.13	57.33	mean	na	1.39213	1.68033	1.60682	na	68.1904	47.6871	35.6792	close to rectangular parallelepipedic	116022
Borassus	aethiopum A	J. Dransfield 4812	aethiopum_D	Kenya	K	94.25	91.63	84.83	57.44	mean	na	1.39213	1.68033	1.60682	na	65.8199	50.4841	35.7476	close to rectangular parallelepipedic	118785
Borassus	aethiopum A	J. Dransfield 4812	aethiopum_D	Kenya	K	72.44	91.01	74.16	50.46	mean	na	1.39213	1.68033	1.60682	na	65.3746	44.1342	31.4037	close to rectangular parallelepipedic	90607.5
Borassus	aethiopum A	J. Dransfield 4812	aethiopum_D	Kenya	K	123.77	102.18	71.15	46.56	mean	na	1.39213	1.68033	1.60682	na	73.3982	42.3429	28.9765	close to rectangular parallelepipedic	90055.9
Borassus	aethiopum A	J. Dransfield 4812	aethiopum_D	Kenya	K	186.95	95.69	86.48	56.13	mean	na	1.39213	1.68033	1.60682	na	68.7363	51.4661	34.9324	close to rectangular parallelepipedic	123576
Borassus	aethiopum A	J. Dransfield 4818	aethiopum_D	Tanzania	K	172.02	99.51	85.48	54.83	mean	na	1.39213	1.68033	1.60682	na	71.4803	50.871	34.1233	close to rectangular parallelepipedic	124082
Borassus	aethiopum A	J. Dransfield 4818	aethiopum_D	Tanzania	K	169.74	101.03	88.4	52.92	mean	na	1.39213	1.68033	1.60682	na	72.5722	52.6087	32.9346	close to rectangular parallelepipedic	125742
Borassus	aethiopum A	J.M. Fay K001098630	aethiopum_E	Central African Republic	K	254.04	114.79	104.28	63.97	mean	na	1.39213	1.68033	1.60682	na	82.4563	62.0593	39.8116	close to rectangular parallelepipedic	203723
Borassus	aethiopum A	Jean Pawek 13220	aethiopum_F	Malawi	K	155.3	88.36	88.32	56.44	mean	na	1.39213	1.68033	1.60682	na	63.471	52.5611	35.1253	close to rectangular parallelepipedic	117182
Borassus	aethiopum A	K001098633	aethiopum_G	na	K	40.43	82.61	75.23	38.14	mean	na	1.39213	1.68033	1.60682	na	59.3407	44.771	23.7363	close to rectangular parallelepipedic	63061.3
Borassus	aethiopum A	M. Cheek 15934	aethiopum_H	Guinea Conakry	K	112.41	97.94	74.11	54.89	mean	na	1.39213	1.68033	1.60682	na	70.3525	44.1044	34.1607	close to rectangular parallelepipedic	105996
Borassus	aethiopum A	M. Cheek 15934	aethiopum_H	Guinea Conakry	K	67.25	96.89	75.15	56.28	mean	na	1.39213	1.68033	1.60682	na	69.5983	44.7234	35.0257	close to rectangular parallelepipedic	109024
Borassus	aethiopum M	R. P. Bayton 57	aethiopum_I	Madagascar	K	134.83	84.25	81.52	55.65	mean	na	1.39213	1.68033	1.60682	na	60.5187	48.5143	34.6336	close to rectangular parallelepipedic	101685
Borassus	aethiopum M	R. P. Bayton 57	aethiopum_I	Madagascar	K	130.4	82.35	80.74	54.32	mean	na	1.39213	1.68033	1.60682	na	59.1539	48.0501	33.8059	close to rectangular parallelepipedic	96088.3
Borassus	aethiopum A	B. D. Burtt 1659	aethiopum_J	Tanzania	K	na	91.45	72.76	39.86	none	none	none	none	none	na	91.45	72.76	39.86	close to rectangular parallelepipedic	265225
Borassus	aethiopum A	B. D. Burtt 1659	aethiopum_J	Tanzania	K	64.3	67.7	51.9	38.85	none	none	none	none	none	64.3	67.7	51.9	38.85	close to rectangular parallelepipedic	136505
Borassus	akeassii	Min litterature Bayton, 2007 and Sacande, 2007 (weight)	akeassii_A	na	na	100	68	54	54	mean Baet	na	1.39213	1.68033	1.60682	na	48.846	32.1366	33.6068	close to rectangular parallelepipedic?	52753.9
Borassus	akeassii	Max litterature Bayton, 2007 and Sacande, 2007 (weight)	akeassii_B	na	na	100	93	75	75	mean Baet	na	1.39213	1.68033	1.60682	na	66.804	44.6341	46.6761	close to rectangular parallelepipedic?	139176
Borassus	flabellifer	C. Jefffery 1165	flabellifer_A	Seychelles	K	103.31	113.03	79.21	51.22	mean Baet	na	1.39213	1.68033	1.60682	na	81.192	47.1396	31.8766	ellipsoid	63880.8
Borassus	flabellifer	Min litterature (Bayton, 2007)	flabellifer_B	na	na	na	61	44	31	mean Baet	na	1.39213	1.68033	1.60682	na	43.8177	26.1853	19.2928	ellipsoid	11590.5
Borassus	flabellifer	Max litterature (Bayton, 2007)	flabellifer_C	na	na	na	108	85	46	mean Baet	na	1.39213	1.68033	1.60682	na	77.5789	50.5853	28.628	ellipsoid	58824.4
Borassus	heineanus	Min litterature (Bayton, 2007)	heineana_A	na	na	na	92	48	40	mean Baet	na	1.39213	1.68033	1.60682	na	66.0857	28.5658	24.8939	ellipsoid	24606.3
Borassus	heineanus	Max litterature (Bayton, 2007)	heineana_B	na	na	na	105	70	45	mean Baet	na	1.39213	1.68033	1.60682	na	75.4239	41.6585	28.0056	ellipsoid	46074.1
Borassus	madagascariensis	Blaise, David Du Puy and David Baum MB256/K001098747	madagascarensis_A	Madagascar	K	257	115.5	113	74	mean Baet	na	1.39213	1.68033	1.60682	na	82.9663	67.2487	46.0537	close to rectangular parallelepipedic	256951
Borassus	madagascariensis	Blaise, David Du Puy and David Baum MB256/K001098747	madagascarensis_A	Madagascar	K	383	138	114	76	mean Baet	na	1.39213	1.68033	1.60682	na	99.1286	67.8438	47.2984	close to rectangular parallelepipedic	318094
Borassus	madagascariensis	L.R. Nobilick 5055	madagascarensis_B	Madagascar	K	105.63	107.72	82.91	55.59	mean Baet	na	1.39213	1.68033	1.60682	na	77.3777	49.3415	34.5963	close to rectangular parallelepipedic	132086
Borassus	madagascariensis	M. E. Darian DVM K001098749	madagascarensis_C	na	K	217.61	115.05	114.38	67.82	mean Baet	na	1.39213	1.68033	1.60682	na	82.643	68.07	42.2076	close to rectangular parallelepipedic	237439
Borassus	madagascariensis	R.P. Bayton 47	madagascarensis_D	Madagascar	K	125.93	93	91.79	64.01	mean Baet	na	1.39213	1.68033	1.60682	na	66.804	54.6262	39.8365	close to rectangular parallelepipedic	145373
Borassus	madagascariensis	R.P. Bayton 47	madagascarensis_D	Madagascar	K	138.33	94.94	91.97	62.49	mean Baet	na	1.39213	1.68033	1.60682	na	68.1976	54.7333	38.8905	close to rectangular parallelepipedic	145166
Borassus	madagascariensis	R. P. Bayton 48	madagascarensis_E	Madagascar	K	161.61	101.14	94.92	65.8	mean Baet	na	1.39213	1.68033	1.60682	na	72.6512	56.4889	40.9505	close to rectangular parallelepipedic	168060
Borassus	madagascariensis	R. P. Bayton 48	madagascarensis_E	Madagascar	K	98.28	91.27	87.8	68.97	mean Baet	na	1.39213	1.68033	1.60682	na	65.5613	52.2517	42.9233	close to rectangular parallelepipedic	147042
Borassus	madagascariensis	R. P. Bayton 48	madagascarensis_E	Madagascar	K	190.8	108.19	99.85	68.47	mean Baet	na	1.39213	1.68033	1.60682	na	77.7154	59.4229	42.6121	close to rectangular parallelepipedic	196786
Borassus	madagascariensis	R. P. Bayton 48	madagascarensis_E	Madagascar	K	210.39	102.46	100.07	70.27	mean Baet	na	1.39213	1.68033	1.60682	na	73.5994	59.5538	43.7324	close to rectangular parallelepipedic	191684
Borassus	madagascariensis	R. P. Bayton 48	madagascarensis_E	Madagascar	K	146.72	94.49	90.95	63.57	mean Baet	na	1.39213	1.68033	1.60682	na	67.8743	54.1263	39.5626	close to rectangular parallelepipedic	145345
Borassus	madagascariensis	R. P. Bayton 48	madagascarensis_E	Madagascar	K	362.59	124.08	110.58	69.67	mean Baet	na	1.39213	1.68033	1.60682	na	89.1295	65.8085	43.359	close to rectangular parallelepipedic	254321
Borassus	madagascariensis	R. P. Bayton 48	madagascarensis_E	Madagascar	K	225.04	113.53	107.47	70.25	mean Baet	na	1.39213	1.68033	1.60682	na	81.5512	63.9577	43.7199	close to rectangular parallelepipedic	228035
Borassus	madagascariensis	R. P. Bayton 48	madagascarensis_E	Madagascar	K	150.53	104.86	94.27	64.9	mean Baet	na	1.39213	1.68033	1.60682	na	75.3233	56.1021	40.3904	close to rectangular parallelepipedic	170681
Caryota	mitis	C. X. Furtado 31101	mitis_A	Malaysia	K	0.16	7.41	6.29	5.62	none	none	none	none	none	0.16	7.41	6.29	5.62	ellipsoid	137.153
Caryota	mitis	C. X. Furtado 31101	mitis_A	Malaysia	K	0.09	6.36	5.72	4.84	none	none	none	none	none	0.09	6.36	5.72	4.84	ellipsoid	92.1928
Caryota	mitis	C. X. Furtado 31101	mitis_A	Malaysia	K	0.17	7.62	7.19	6.54	none	none	none	none	none	0.17	7.62	7.19	6.54	ellipsoid	187.612
Caryota	mitis	C. X. Furtado 31101	mitis_A	Malaysia	K	0.15	7.67	7.52	5.9	none	none	none	none	none	0.15	7.67	7.52	5.9	ellipsoid	178.182
Caryota	mitis	C. X. Furtado 31101	mitis_A	Malaysia	K	0.17	8.24	7.11	6.13	none	none	none	none	none	0.17	8.24	7.11	6.13	ellipsoid	188.042
Caryota	mitis	C. X. Furtado 31101	mitis_A	Malaysia	K	0.17	7.67	7.12	5.58	none	none	none	none	none	0.17	7.67	7.12	5.58	ellipsoid	159.554
Caryota	mitis	Commercial	mitis_B	na	H. Pritchard collection	0.2628	8.5	6.7	6.4	none	none	none	none	none	0.2628	8.5	6.7	6.4	ellipsoid	190.841
Caryota	mitis	Commercial	mitis_C	na	H. Pritchard collection	0.2891	9	6.6	6.6	none	none	none	none	none	0.2891	9	6.6	6.6	ellipsoid	205.272
Caryota	mitis	Commercial	mitis_D	na	H. Pritchard collection	0.3064	8.7	7.1	6.6	none	none	none	none	none	0.3064	8.7	7.1	6.6	ellipsoid	213.462
Caryota	mitis	Commercial	mitis_E	na	H. Pritchard collection	0.3063	9.3	7.2	7.1	none	none	none	none	none	0.3063	9.3	7.2	7.1	ellipsoid	248.927
Caryota	mitis	Commercial	mitis_F	na	H. Pritchard collection	0.2382	8.5	6.3	6	none	none	none	none	none	0.2382	8.5	6.3	6	ellipsoid	168.232
Caryota	mitis	Commercial	mitis_G	na	H. Pritchard collection	0.19	7.6	6.1	5.7	none	none	none	none	none	0.19	7.6	6.1	5.7	ellipsoid	138.362
Caryota	mitis	Commercial	mitis_H	na	H. Pritchard collection	0.2801	8.7	6.5	6.3	none	none	none	none	none	0.2801	8.7	6.5	6.3	ellipsoid	186.54
Caryota	mitis	Commercial	mitis_I	na	H. Pritchard collection	0.2842	8.8	6.6	6.3	none	none	none	none	none	0.2842	8.8	6.6	6.3	ellipsoid	191.587
Caryota	mitis	Commercial	mitis_J	na	H. Pritchard collection	0.2637	8.6	6.6	6.2	none	none	none	none	none	0.2637	8.6	6.6	6.2	ellipsoid	184.261
Caryota	mitis	Commercial	mitis_K	na	H. Pritchard collection	0.2497	8.4	6.6	6.3	none	none	none	none	none	0.2497	8.4	6.6	6.3	ellipsoid	182.878
Caryota	ophiopellis	Dowe and Cabalion, 1996; Dowe 0130	ophiopellis_A	Vanuatu	K	na	10	7	7	none	none	none	none	none	na	10	7	7	ellipsoid (tear shaped)	256.563
Chuniophoenix	hainanensis	Min litterature (Zona, 1998)	hainanensis_A	na	na	na	11.5	11.5	10	none	none	none	none	none	na	11.5	11.5	10	ellipsoid close to spherical	692.459
Chuniophoenix	hainanensis	Max litterature (Zona, 1998)	hainanensis_B	na	na	na	15.1	15.1	13.3	none	none	none	none	none	na	15.1	15.1	13.3	ellipsoid close to spherical	1587.83
Chuniophoenix	nana	W. T. Tsang 29463	nana_A	Vietnam	K	0.14	6.19	6.14	5.31	none	none	none	none	none	0.14	6.19	6.14	5.31	ellipsoid close to spherical	105.67
Chuniophoenix	nana	W. T. Tsang 29463	nana_A	Vietnam	K	0.38	8.63	7.38	6.99	none	none	none	none	none	0.38	8.63	7.38	6.99	ellipsoid close to spherical	233.1
Chuniophoenix	nana	W. T. Tsang 29463	nana_A	Vietnam	K	0.21	6.73	6.24	6.22	none	none	none	none	none	0.21	6.73	6.24	6.22	ellipsoid close to spherical	136.769
Chuniophoenix	nana	W. T. Tsang 29463	nana_A	Vietnam	K	0.19	6.16	6.05	5.3	none	none	none	none	none	0.19	6.16	6.05	5.3	ellipsoid close to spherical	103.421
Chuniophoenix	nana	W. T. Tsang 29463	nana_A	Vietnam	K	0.24	7.12	6.54	5.88	none	none	none	none	none	0.24	7.12	6.54	5.88	ellipsoid close to spherical	143.362
Chuniophoenix	nana	W. T. Tsang 29463	nana_A	Vietnam	K	0.56	11.46	11.38	9.25	none	none	none	none	none	0.56	11.46	11.38	9.25	ellipsoid close to spherical	631.637
Chuniophoenix	nana	W. T. Tsang 29463	nana_A	Vietnam	K	0.65	11.54	10.75	9.6	none	none	none	none	none	0.65	11.54	10.75	9.6	ellipsoid close to spherical	623.568
Chuniophoenix	nana	W. T. Tsang 29463	nana_A	Vietnam	K	0.3	11.17	10.92	6.66	none	none	none	none	none	0.3	11.17	10.92	6.66	ellipsoid close to spherical	425.352
Chuniophoenix	nana	W. T. Tsang 29463	nana_A	Vietnam	K	0.3	10.2	8.32	7.75	none	none	none	none	none	0.3	10.2	8.32	7.75	ellipsoid close to spherical	344.369
Chuniophoenix	nana	W. T. Tsang 29463	nana_A	Vietnam	K	0.38	10.47	9.35	9.12	none	none	none	none	none	0.38	10.47	9.35	9.12	ellipsoid close to spherical	467.468
Chuniophoenix	nana	Min litterature (Zona, 1998)	nana_B	na	na	na	8.7	8.7	7.4	none	none	none	none	none	na	8.7	8.7	7.4	ellipsoid close to spherical	293.271
Chuniophoenix	nana	Max litterature (Zona, 1998)	nana_C	na	na	na	12.1	12.1	10.9	none	none	none	none	none	na	12.1	12.1	10.9	ellipsoid close to spherical	835.595
Corypha	taliera	litterature (Khondker et al., 2010)	taliera_A	na	na	na	23.3	19.4	19.4	none	none	none	none	none	na	23.3	19.4	19.4	ellipsoid close to spherical	4591.54
Corypha	umbraculifera	A. H. F. Alston K001098285	umbraculifera_A	Sri Lanka	K	4.95	18.86	18.6	18.22	none	none	none	none	none	4.95	18.86	18.6	18.22	spherical	3346.58
Corypha	umbraculifera	A. H. F. Alston K001098285	umbraculifera_A	Sri Lanka	K	5.87	20.45	20.31	20.18	none	none	none	none	none	5.87	20.45	20.31	20.18	spherical	4388.57
Corypha	umbraculifera	A. H. F. Alston K001098285	umbraculifera_A	Sri Lanka	K	7.76	22.82	22.38	21.74	none	none	none	none	none	7.76	22.82	22.38	21.74	spherical	5813.45
Corypha	umbraculifera	A. H. F. Alston K001098285	umbraculifera_A	Sri Lanka	K	5.85	22.21	20.5	19.42	none	none	none	none	none	5.85	22.21	20.5	19.42	spherical	4629.67
Corypha	umbraculifera	A. H. F. Alston K001098285	umbraculifera_A	Sri Lanka	K	5.54	20.17	19.49	19.29	none	none	none	none	none	5.54	20.17	19.49	19.29	spherical	3970.53
Corypha	umbraculifera	A. H. F. Alston K001098285	umbraculifera_A	Sri Lanka	K	4.79	19.18	18.05	18.04	none	none	none	none	none	4.79	19.18	18.05	18.04	spherical	3270.1
Corypha	umbraculifera	A. H. F. Alston K001098285	umbraculifera_A	Sri Lanka	K	6.43	21.96	20.21	20.05	none	none	none	none	none	6.43	21.96	20.21	20.05	spherical	4659.2
Corypha	umbraculifera	A. H. F. Alston K001098285	umbraculifera_A	Sri Lanka	K	6.51	21.91	21.01	20.75	none	none	none	none	none	6.51	21.91	21.01	20.75	spherical	5001.33
Corypha	umbraculifera	A. H. F. Alston K001098285	umbraculifera_A	Sri Lanka	K	6.23	21.16	20.53	19.88	none	none	none	none	none	6.23	21.16	20.53	19.88	spherical	4521.89
Corypha	umbraculifera	A. H. F. Alston K001098285	umbraculifera_A	Sri Lanka	K	5.62	21.14	19.97	19.39	none	none	none	none	none	5.62	21.14	19.97	19.39	spherical	4286.07
Corypha	umbraculifera	Chen San-yang 18836	umbraculifera_B	na	K	4.07	19.18	17.04	16.8	none	none	none	none	none	4.07	19.18	17.04	16.8	spherical	2874.92
Corypha	umbraculifera	Chen San-yang 18836	umbraculifera_B	na	K	5.86	31.27	29.27	27.85	none	none	none	none	none	5.86	31.27	29.27	27.85	spherical	13346.7
Corypha	umbraculifera	Commercial	umbraculifera_C	na	H. Pritchard collection	6.9962	22.1	20.8	20.7	none	none	none	none	none	6.9962	22.1	20.8	20.7	spherical	4982.24
Corypha	umbraculifera	Commercial	umbraculifera_D	na	H. Pritchard collection	6.327	22.3	20	19.8	none	none	none	none	none	6.327	22.3	20	19.8	spherical	4623.8
Corypha	umbraculifera	Commercial	umbraculifera_E	na	H. Pritchard collection	7.6203	23.2	21.5	21.5	none	none	none	none	none	7.6203	23.2	21.5	21.5	spherical	5615.18
Corypha	umbraculifera	Commercial	umbraculifera_F	na	H. Pritchard collection	7.3451	23.7	21.5	21.1	none	none	none	none	none	7.3451	23.7	21.5	21.1	spherical	5629.47
Corypha	umbraculifera	Commercial	umbraculifera_G	na	H. Pritchard collection	7.3164	23.4	21.5	21.3	none	none	none	none	none	7.3164	23.4	21.5	21.3	spherical	5610.9
Corypha	umbraculifera	Commercial	umbraculifera_H	na	H. Pritchard collection	6.1261	21.7	19.8	19.6	none	none	none	none	none	6.1261	21.7	19.8	19.6	spherical	4409.4
Corypha	umbraculifera	Commercial	umbraculifera_I	na	H. Pritchard collection	6.3931	22	19.9	19.8	none	none	none	none	none	6.3931	22	19.9	19.8	spherical	4538.78
Corypha	umbraculifera	Commercial	umbraculifera_J	na	H. Pritchard collection	7.2774	23	21.2	20.9	none	none	none	none	none	7.2774	23	21.2	20.9	spherical	5335.91
Corypha	umbraculifera	Commercial	umbraculifera_K	na	H. Pritchard collection	6.8874	22.1	20.9	20.6	none	none	none	none	none	6.8874	22.1	20.9	20.6	spherical	4982.01
Corypha	umbraculifera	Commercial	umbraculifera_L	na	H. Pritchard collection	7.4786	22.5	21.2	21	none	none	none	none	none	7.4786	22.5	21.2	21	spherical	5244.89
Corypha	utan	Apostol 5927	utan_A	na	K	2.55	14.73	14.69	14.32	none	none	none	none	none	2.55	14.73	14.69	14.32	spherical	1622.43
Corypha	utan	Apostol 5927	utan_A	na	K	3.59	23.01	22.69	19.61	ratio1	1.46531	1.41255	1.48128	1.19703	2.45	16.2897	15.3178	16.3822	spherical	2140.33
Corypha	utan	Apostol 5927	utan_A	na	K	2.45	16.58	14.96	14.82	none	none	none	none	none	2.45	16.58	14.96	14.82	spherical	1924.7
Corypha	utan	C. X. Furtado 29226	utan_B	Singapore	K	3.26	18.65	18.45	17.84	ratio2	1.50775	1.3344	1.27437	1.24682	2.16216	13.9763	14.4778	14.3084	spherical	1515.94
Corypha	utan	C. X. Furtado 29226	utan_B	Singapore	K	3.17	18.51	18.28	17.89	ratio2	1.50775	1.3344	1.27437	1.24682	2.10247	13.8714	14.3444	14.3485	spherical	1494.88
Corypha	utan	C. X. Furtado 29226	utan_B	Singapore	K	3.09	19.9	17.88	17.79	ratio2	1.50775	1.3344	1.27437	1.24682	2.04941	14.913	14.0305	14.2683	spherical	1563.18
Corypha	utan	C. X. Furtado 29226	utan_B	Singapore	K	3.06	18.2	17.67	16.94	ratio2	1.50775	1.3344	1.27437	1.24682	2.02951	13.6391	13.8657	13.5865	spherical	1345.35
Corypha	utan	C. X. Furtado 29226	utan_B	Singapore	K	3.23	18.91	18.06	17.28	ratio2	1.50775	1.3344	1.27437	1.24682	2.14226	14.1711	14.1718	13.8592	spherical	1457.36
Corypha	utan	C. X. Furtado 29226	utan_B	Singapore	K	3.45	19.89	18.4	17.64	ratio2	1.50775	1.3344	1.27437	1.24682	2.28817	14.9055	14.4386	14.148	spherical	1594.28
Corypha	utan	C. X. Furtado 29226	utan_B	Singapore	K	2.58	15.58	14.98	14.95	none	none	none	none	none	2.58	15.58	14.98	14.95	spherical	1826.92
Corypha	utan	C. X. Furtado 29226	utan_B	Singapore	K	3.33	19.45	19.04	18.42	ratio2	1.50775	1.3344	1.27437	1.24682	2.20859	14.5758	14.9408	14.7736	spherical	1684.57
Corypha	utan	C. X. Furtado 29226	utan_B	Singapore	K	3.46	19	17.94	17.18	ratio2	1.50775	1.3344	1.27437	1.24682	2.29481	14.2386	14.0776	13.779	spherical	1446.15
Corypha	utan	C. X. Furtado 29226	utan_B	Singapore	K	3.2	18.02	17.55	17.06	ratio2	1.50775	1.3344	1.27437	1.24682	2.12237	13.5042	13.7716	13.6828	spherical	1332.37
Corypha	utan	H. H. Bartlett 14138	utan_C	Philippines	K	2.09	16.5	16.17	15.03	none	none	none	none	none	2.09	16.5	16.17	15.03	spherical	2099.67
Corypha	utan	H. H. Bartlett 14138	utan_C	Philippines	K	1.74	15.7	13.32	12.81	none	none	none	none	none	1.74	15.7	13.32	12.81	spherical	1402.66
Corypha	utan	H. H. Bartlett 14138	utan_C	Philippines	K	1.85	15.25	14.02	13.35	none	none	none	none	none	1.85	15.25	14.02	13.35	spherical	1494.51
Corypha	utan	H. H. Bartlett 14138	utan_C	Philippines	K	2.03	15.55	14.38	13.85	none	none	none	none	none	2.03	15.55	14.38	13.85	spherical	1621.58
Corypha	utan	H. H. Bartlett 14138	utan_C	Philippines	K	2.05	17.05	15.01	14.69	none	none	none	none	none	2.05	17.05	15.01	14.69	spherical	1968.46
Corypha	utan	H. H. Bartlett 14138	utan_C	Philippines	K	1.88	15.44	13.8	13.35	none	none	none	none	none	1.88	15.44	13.8	13.35	spherical	1489.38
Hyphaene	coriacea	J. Kirk 147-1883	coriacea_A	E. Trop. Africa	K	23.71	56.59	46.44	42.22	ratio1 f	3.33278	1.98929	2.11436	2.18186	7.11418	28.4473	21.9641	19.3504	ellipsoid pyriform	6330.59
Hyphaene	coriacea	J. Kirk 147-1883	coriacea_A	E. Trop. Africa	K	20.11	53.68	41.62	40.82	ratio1 f	3.33278	1.98929	2.11436	2.18186	6.034	26.9845	19.6845	18.7088	ellipsoid pyriform	5203.33
Hyphaene	coriacea	J. Kirk 147-1883	coriacea_A	E. Trop. Africa	K	20.17	53.13	44.17	38.83	ratio1 f	3.33278	1.98929	2.11436	2.18186	6.052	26.708	20.8905	17.7967	ellipsoid pyriform	5199.11
Hyphaene	coriacea	J. Kirk 147-1883	coriacea_A	E. Trop. Africa	K	16.89	50.72	41.51	37.82	ratio1 f	3.33278	1.98929	2.11436	2.18186	5.06784	25.4965	19.6325	17.3338	ellipsoid pyriform	4543.05
Hyphaene	coriacea	J. Kirk 147-1883	coriacea_A	E. Trop. Africa	K	21.24	58.04	44.43	42.71	ratio1 f	3.33278	1.98929	2.11436	2.18186	6.37306	29.1762	21.0135	19.575	ellipsoid pyriform	6283.87
Hyphaene	coriacea	J. Kirk 147-1883	coriacea_A	E. Trop. Africa	K	17.64	50.3	40.72	38.88	ratio1 f	3.33278	1.98929	2.11436	2.18186	5.29288	25.2854	19.2588	17.8196	ellipsoid pyriform	4543.56
Hyphaene	coriacea	J. Kirk 147-1883	coriacea_A	E. Trop. Africa	K	18.6	54.46	44.08	39.21	ratio1 f	3.33278	1.98929	2.11436	2.18186	5.58092	27.3766	20.848	17.9709	ellipsoid pyriform	5370.44
Hyphaene	coriacea	J. Kirk 147-1883	coriacea_A	E. Trop. Africa	K	23.83	53.8	45.03	43.07	ratio1 f	3.33278	1.98929	2.11436	2.18186	7.15018	27.0448	21.2973	19.74	ellipsoid pyriform	5953.24
Hyphaene	coriacea	J. Kirk 147-1883	coriacea_A	E. Trop. Africa	K	19.78	54.59	44.29	39.87	ratio1 f	3.33278	1.98929	2.11436	2.18186	5.93498	27.4419	20.9473	18.2734	ellipsoid pyriform	5499.96
Hyphaene	coriacea	J. Kirk 147-1883	coriacea_A	E. Trop. Africa	K	17.44	50.46	40.78	38.09	ratio1 f	3.33278	1.98929	2.11436	2.18186	5.23287	25.3658	19.2872	17.4575	ellipsoid pyriform	4471.98
Hyphaene	coriacea	J. Kirk 147-1883	coriacea_A	E. Trop. Africa	K	6.04	26.15	20.55	19.52	none	none	none	none	none	6.04	26.15	20.55	19.52	ellipsoid pyriform	5492.4
Hyphaene	coriacea	Mr. Pool K001098410	coriacea_B	Madagascar	K	13.1	27.84	27.77	26.99	none	none	none	none	none	13.1	27.84	27.77	26.99	ellipsoid pyriform	10925.6
Hyphaene	coriacea	Mr. Pool K001098410	coriacea_B	Madagascar	K	13.1	27.66	26.05	25.82	none	none	none	none	none	13.1	27.66	26.05	25.82	ellipsoid pyriform	9741.25
Hyphaene	coriacea	Mr. Pool K001098410	coriacea_B	Madagascar	K	10.22	26.75	26.33	25.08	none	none	none	none	none	10.22	26.75	26.33	25.08	ellipsoid pyriform	9249.13
Hyphaene	coriacea	Mr. Pool K001098410	coriacea_B	Madagascar	K	9.02	26.78	24.54	22.79	none	none	none	none	none	9.02	26.78	24.54	22.79	ellipsoid pyriform	7842.02
Hyphaene	coriacea	Mr. Pool K001098410	coriacea_B	Madagascar	K	12.46	31.96	29.84	23.09	none	none	none	none	none	12.46	31.96	29.84	23.09	ellipsoid pyriform	11530
Hyphaene	coriacea	Mr. Pool K001098410	coriacea_B	Madagascar	K	11.46	26.8	26.21	24.59	none	none	none	none	none	11.46	26.8	26.21	24.59	ellipsoid pyriform	9043.97
Hyphaene	coriacea	P.G. Greenway 2765	coriacea_C	Tanzania	K	13.9	39.35	36.66	33.56	mean f	3.32232	1.8862	1.83317	1.8909	4.18382	20.8621	19.9981	17.7481	ellipsoid pyriform	3877.02
Hyphaene	coriacea	P.G. Greenway 2765	coriacea_C	Tanzania	K	14.32	45.63	35.26	30.73	mean f	3.32232	1.8862	1.83317	1.8909	4.31024	24.1916	19.2344	16.2515	ellipsoid pyriform	3959.45
Hyphaene	coriacea	P.G. Greenway 2765	coriacea_C	Tanzania	K	12.41	39.83	34.51	27.51	mean f	3.32232	1.8862	1.83317	1.8909	3.73534	21.1166	18.8253	14.5486	ellipsoid pyriform	3028.2
Hyphaene	coriacea	P.G. Greenway 2765	coriacea_C	Tanzania	K	12.47	41.74	35.87	27.54	mean f	3.32232	1.8862	1.83317	1.8909	3.7534	22.1292	19.5672	14.5645	ellipsoid pyriform	3302.08
Hyphaene	coriacea	P.G. Greenway 2765	coriacea_C	Tanzania	K	12.76	42.43	37.11	30.18	mean f	3.32232	1.8862	1.83317	1.8909	3.84069	22.495	20.2436	15.9606	ellipsoid pyriform	3805.59
Hyphaene	coriacea	P.G. Greenway 2765	coriacea_C	Tanzania	K	15.47	44.72	38.61	30.92	mean f	3.32232	1.8862	1.83317	1.8909	4.65638	23.7091	21.0618	16.352	ellipsoid pyriform	4275.44
Hyphaene	coriacea	P.G. Greenway 2765	coriacea_C	Tanzania	K	15.36	41.82	36.52	31.28	mean f	3.32232	1.8862	1.83317	1.8909	4.62328	22.1716	19.9217	16.5424	ellipsoid pyriform	3825.79
Hyphaene	coriacea	P.G. Greenway 2765	coriacea_C	Tanzania	K	14.35	40.08	38.39	32.8	mean f	3.32232	1.8862	1.83317	1.8909	4.31927	21.2491	20.9418	17.3462	ellipsoid pyriform	4041.65
Hyphaene	coriacea	K001098411	coriacea_D	Natal	K	14.26	27.72	27.66	26.36	none	none	none	none	none	14.26	27.72	27.66	26.36	ellipsoid pyriform	10582.5
Hyphaene	coriacea	K001098411	coriacea_D	Natal	K	na	31.51	31.18	31.18	none	none	none	none	none	na	31.51	31.18	31.18	ellipsoid pyriform	16039.8
Hyphaene	coriacea	K001098411	coriacea_D	Natal	K	11.6	26.67	25.6	24.5	none	none	none	none	none	11.6	26.67	25.6	24.5	ellipsoid pyriform	8758.46
Hyphaene	coriacea	K001098411	coriacea_D	Natal	K	10.4	27.67	26.14	23.86	none	none	none	none	none	10.4	27.67	26.14	23.86	ellipsoid pyriform	9036.16
Hyphaene	coriacea	K001098408	coriacea_E	E. Trop. Africa	K	7.29	24.75	23.99	22.77	none	none	none	none	none	7.29	24.75	23.99	22.77	ellipsoid pyriform	7078.92
Hyphaene	coriacea	K001098407	coriacea_F	Natal	K	16.22	31.81	30.48	27.24	none	none	none	none	none	16.22	31.81	30.48	27.24	ellipsoid pyriform	13828.8
Hyphaene	coriacea	I.R. Dale K374	coriacea_G	Kenya	K	16.49	40.32	27.84	24.24	none	none	none	none	none	16.49	40.32	27.84	24.24	ellipsoid pyriform	14246.9
Hyphaene	dichotoma	M. Tissera K001083682	dichotoma_A	Sri Lanka	K	28.41	58.94	44.14	41.1	ratio f	2.29738	1.74843	1.72169	1.8624	12.3663	33.7103	25.6375	22.0683	ellipsoid	9986.35
Hyphaene	dichotoma	M. Tissera K001083682	dichotoma_A	Sri Lanka	K	44.76	71.83	52.78	45.89	ratio f	2.29738	1.74843	1.72169	1.8624	19.4831	41.0827	30.6559	24.6402	ellipsoid	16248.6
Hyphaene	dichotoma	M. Tissera K001083682	dichotoma_A	Sri Lanka	K	24.44	55.57	46.12	39.73	ratio f	2.29738	1.74843	1.72169	1.8624	10.6382	31.7829	26.7876	21.3327	ellipsoid	9509.79
Hyphaene	dichotoma	M. Tissera K001083682	dichotoma_A	Sri Lanka	K	20.58	41.3	30.47	25	none	none	none	none	none	20.58	41.3	30.47	25	ellipsoid	16472.6
Hyphaene	petersiana	D. Stevenson 1152	petersiana_A	N Rhodesia	K	29.21	39.47	36.44	35.51	none	none	none	none	none	29.21	39.47	36.44	35.51	ellipsoid pyriform	26742.1
Hyphaene	petersiana	D. Stevenson 1152	petersiana_A	N Rhodesia	K	35.78	42.08	40.33	35.76	none	none	none	none	none	35.78	42.08	40.33	35.76	ellipsoid pyriform	31776.1
Hyphaene	petersiana	G.L. K001083697	petersiana_B	Malawi	K	108.77	82.93	63.62	60.11	mean f	3.01436	1.79534	1.78317	2.05534	36.084	46.1918	35.6781	29.2457	ellipsoid pyriform	25236.4
Hyphaene	petersiana	G.L. K001083697	petersiana_B	Malawi	K	104.81	83.48	62.57	59.62	mean f	3.01436	1.79534	1.78317	2.05534	34.7703	46.4981	35.0893	29.0073	ellipsoid pyriform	24780.8
Hyphaene	petersiana	G.L. K001083697	petersiana_B	Malawi	K	108.15	82.8	64.92	60.51	mean f	3.01436	1.79534	1.78317	2.05534	35.8783	46.1194	36.4071	29.4403	ellipsoid pyriform	25882.8
Hyphaene	petersiana	G.L. K001083697	petersiana_B	Malawi	K	102.72	83.58	61.15	59.01	mean f	3.01436	1.79534	1.78317	2.05534	34.0769	46.5538	34.2929	28.7105	ellipsoid pyriform	23999.4
Hyphaene	petersiana	G.L. K001083697	petersiana_B	Malawi	K	102.83	82.6	65.26	59.12	mean f	3.01436	1.79534	1.78317	2.05534	34.1134	46.008	36.5978	28.764	ellipsoid pyriform	25359.3
Hyphaene	petersiana	G.L. K001083697	petersiana_B	Malawi	K	105.41	78.13	62.58	59.31	mean f	3.01436	1.79534	1.78317	2.05534	34.9693	43.5182	35.0949	28.8565	ellipsoid pyriform	23075.8
Hyphaene	petersiana	H. J. Hees 1371-22	petersiana_C	South Africa	K	31.6	43.25	41.31	37.65	mean p	na	1.56848	1.47863	1.62441	na	27.5744	27.9381	23.1777	ellipsoid pyriform	9349.12
Hyphaene	petersiana	H. J. Hees 1371-22	petersiana_C	South Africa	K	41.15	46.51	45.96	43.08	mean p	na	1.56848	1.47863	1.62441	na	29.6529	31.0829	26.5204	ellipsoid pyriform	12798.7
Hyphaene	petersiana	K001083688	petersiana_D	West Africa	K	na	36.02	31.45	25.88	none	none	none	none	none	na	36.02	31.45	25.88	ellipsoid pyriform	15350.7
Hyphaene	petersiana	K001083688	petersiana_D	West Africa	K	18.2	33.86	33.39	25.29	none	none	none	none	none	18.2	33.86	33.39	25.29	ellipsoid pyriform	14971
Hyphaene	petersiana	B. D. Burtt 1791	petersiana_E	Tanzania	K	20.02	34.13	33.73	30.88	none	none	none	none	none	20.02	34.13	33.73	30.88	ellipsoid pyriform	18613.5
Hyphaene	thebaica	H. M. Kettlewell K001083706	thebaica_A	na	K	47.1	58.64	50.95	48.9	mean ratio1,2 f	2.48398	1.7753	1.68964	1.72542	18.9615	33.0311	30.1544	28.3409	ellipsoid pyriform	14780.4
Hyphaene	thebaica	H. M. Kettlewell K001083706	thebaica_A	na	K	52.88	62.69	54.29	50.58	mean ratio1,2 f	2.48398	1.7753	1.68964	1.72542	21.2884	35.3124	32.1311	29.3146	ellipsoid pyriform	17415.5
Hyphaene	thebaica	H. M. Kettlewell K001083706	thebaica_A	na	K	43.92	55.08	50	47.76	mean ratio1,2 f	2.48398	1.7753	1.68964	1.72542	17.6813	31.0258	29.5921	27.6802	ellipsoid pyriform	13306.6
Hyphaene	thebaica	H. M. Kettlewell K001083706	thebaica_A	na	K	40.62	52.91	50.49	45.85	mean ratio1,2 f	2.48398	1.7753	1.68964	1.72542	16.3528	29.8034	29.8821	26.5732	ellipsoid pyriform	12391.4
Hyphaene	thebaica	H. M. Kettlewell K001083706	thebaica_A	na	K	44.75	55.14	50.67	48.37	mean ratio1,2 f	2.48398	1.7753	1.68964	1.72542	18.0155	31.0596	29.9887	28.0337	ellipsoid pyriform	13672
Hyphaene	thebaica	H. M. Kettlewell K001083706	thebaica_A	na	K	32.89	46.69	44.79	43.22	mean ratio1,2 f	2.48398	1.7753	1.68964	1.72542	13.2409	26.2998	26.5086	25.0489	ellipsoid pyriform	9143.82
Hyphaene	thebaica	H. M. Kettlewell K001083706	thebaica_A	na	K	39.98	55.39	46.2	46.13	mean ratio1,2 f	2.48398	1.7753	1.68964	1.72542	16.0951	31.2004	27.3431	26.7355	ellipsoid pyriform	11942.5
Hyphaene	thebaica	H. M. Kettlewell K001083706	thebaica_A	na	K	57.73	61.27	55.16	52.6	mean ratio1,2 f	2.48398	1.7753	1.68964	1.72542	23.2409	34.5125	32.646	30.4853	ellipsoid pyriform	17984.4
Hyphaene	thebaica	H. M. Kettlewell K001083706	thebaica_A	na	K	49.45	55.72	55.62	48.15	mean ratio1,2 f	2.48398	1.7753	1.68964	1.72542	19.9076	31.3863	32.9183	27.9062	ellipsoid pyriform	15096.5
Hyphaene	thebaica	H. M. Kettlewell K001083706	thebaica_A	na	K	36.02	53.23	47.88	43.75	mean ratio1,2 f	2.48398	1.7753	1.68964	1.72542	14.5009	29.9837	28.3374	25.3561	ellipsoid pyriform	11280.5
Hyphaene	thebaica	H. M. Kettlewell K001083706	thebaica_A	na	K	19.64	35.55	30.91	27.82	none	none	none	none	none	19.64	35.55	30.91	27.82	ellipsoid pyriform	16006.4
Hyphaene	thebaica	H. M. Kettlewell K001083706	thebaica_A	na	K	19.88	32.66	32.29	32.04	none	none	none	none	none	19.88	32.66	32.29	32.04	ellipsoid pyriform	17691.9
Hyphaene	thebaica	K001083707	thebaica_B	na	K	20.16	38.1	35.14	29.07	none	none	none	none	none	20.16	38.1	35.14	29.07	ellipsoid pyriform	20378.4
Hyphaene	thebaica	K001083704	thebaica_C	na	K	14.3	30.43	27.48	27.32	none	none	none	none	none	14.3	30.43	27.48	27.32	ellipsoid pyriform	11961.8
Hyphaene	thebaica	K001083699	thebaica_D	na	K	10.26	29.42	27.3	26.31	none	none	none	none	none	10.26	29.42	27.3	26.31	ellipsoid pyriform	11064.3
Hyphaene	thebaica	K001083699	thebaica_D	na	K	na	31.49	24.62	24.36	none	none	none	none	none	na	31.49	24.62	24.36	ellipsoid pyriform	9888.64
Hyphaene	thebaica	K001083701	thebaica_E	na	K	19.72	44.66	33.55	31.21	none	none	none	none	none	19.72	44.66	33.55	31.21	ellipsoid pyriform	24485.2
Hyphaene	thebaica	K001083701	thebaica_E	na	K	16.98	36.47	35.53	28.06	none	none	none	none	none	16.98	36.47	35.53	28.06	ellipsoid pyriform	19037.8
Hyphaene	thebaica	Y. Goldring s.n. K001083703	thebaica_F	Palestina	K	14.76	30.64	29.7	25.09	none	none	none	none	none	14.76	30.64	29.7	25.09	ellipsoid pyriform	11954.9
Kerriodoxa	elegans	J. Dransfield & C. Bhoonab JD5421	elegans_A	Thailand	K	2.33	26.02	25.47	20.08	none	none	none	none	none	2.33	26.02	25.47	20.08	spherical	6967.85
Kerriodoxa	elegans	J. Dransfield & C. Bhoonab JD5421	elegans_A	Thailand	K	1.62	24.78	24.14	20.24	none	none	none	none	none	1.62	24.78	24.14	20.24	spherical	6339.39
Kerriodoxa	elegans	J. Dransfield & C. Bhoonab JD5421	elegans_A	Thailand	K	2.17	26.97	25.17	19.64	none	none	none	none	none	2.17	26.97	25.17	19.64	spherical	6980.79
Kerriodoxa	elegans	J. Dransfield & C. Bhoonab JD5421	elegans_A	Thailand	K	3.47	30.53	28.8	22.95	none	none	none	none	none	3.47	30.53	28.8	22.95	spherical	10565.8
Kerriodoxa	elegans	J. Dransfield & C. Bhoonab JD5421	elegans_A	Thailand	K	1.79	24.73	24.72	21.24	none	none	none	none	none	1.79	24.73	24.72	21.24	spherical	6798.7
Kerriodoxa	elegans	J. Dransfield & C. Bhoonab JD5421	elegans_A	Thailand	K	1.25	26.11	25.49	20.64	none	none	none	none	none	1.25	26.11	25.49	20.64	spherical	7192.59
Kerriodoxa	elegans	J. Dransfield & C. Bhoonab JD5421	elegans_A	Thailand	K	1.62	23.28	23.12	18.48	none	none	none	none	none	1.62	23.28	23.12	18.48	spherical	5208.01
Kerriodoxa	elegans	J. Dransfield & C. Bhoonab JD5421	elegans_A	Thailand	K	1.9	25.08	24.37	19.98	none	none	none	none	none	1.9	25.08	24.37	19.98	spherical	6394.07
Kerriodoxa	elegans	J. Dransfield & C. Bhoonab JD5421	elegans_A	Thailand	K	3.32	32.75	29.04	22.09	none	none	none	none	none	3.32	32.75	29.04	22.09	spherical	11000.2
Kerriodoxa	elegans	J. Dransfield & C. Bhoonab JD5421	elegans_A	Thailand	K	2.37	27.86	26.89	21.58	none	none	none	none	none	2.37	27.86	26.89	21.58	spherical	8464.9
Kerriodoxa	elegans	Bhoonab s. n. (same box as JD5421)	elegans_A	Thailand	K	13.07	32.16	31.39	28.28	none	none	none	none	none	13.07	32.16	31.39	28.28	spherical	14948.1
Kerriodoxa	elegans	Bhoonab s. n.	elegans_A	Thailand	K (spirit)	na	31.02	29.98	27.97	none	none	none	none	none	na	31.02	29.98	27.97	spherical	13619.6
Kerriodoxa	elegans	Bhoonab s. n.	elegans_A	Thailand	K (spirit)	na	28.73	27.61	25.92	none	none	none	none	none	na	28.73	27.61	25.92	spherical	10765.5
Kerriodoxa	elegans	Bhoonab s. n.	elegans_A	Thailand	K (spirit)	na	32.37	31.92	27.99	none	none	none	none	none	na	32.37	31.92	27.99	spherical	15142.8
Latania	loddigesii	Commercial	loddigesii_A	na	H. Pritchard collection	5.5708	47.8	20.6	13.2	none	none	none	none	none	5.5708	47.8	20.6	13.2	semi-ellipsoid	6805.62
Latania	loddigesii	L. Bernardi K001083670	loddigesii_B	Mauritius	K	6.09	40.47	19.15	13.9	none	none	none	none	none	6.09	40.47	19.15	13.9	semi-ellipsoid	5640.47
Latania	loddigesii	L. Bernardi K001083670	loddigesii_B	Mauritius	K	7.83	46.35	21.86	15.74	none	none	none	none	none	7.83	46.35	21.86	15.74	semi-ellipsoid	8350.32
Latania	loddigesii	L. Bernardi K001083670	loddigesii_B	Mauritius	K	7.37	45.58	22.43	13.94	none	none	none	none	none	7.37	45.58	22.43	13.94	semi-ellipsoid	7462.17
Latania	loddigesii	L. Bernardi K001083670	loddigesii_B	Mauritius	K	8.93	45.69	22.89	15.91	none	none	none	none	none	8.93	45.69	22.89	15.91	semi-ellipsoid	8712.36
Latania	loddigesii	L. Bernardi K001083670	loddigesii_B	Mauritius	K	8	46.89	21.6	15.3	none	none	none	none	none	8	46.89	21.6	15.3	semi-ellipsoid	8113.8
Latania	loddigesii	R. E. Vauphan 809	loddigesii_C	Mauritius	K	6.16	44.58	18.49	12.11	none	none	none	none	none	6.16	44.58	18.49	12.11	semi-ellipsoid	5226.61
Latania	loddigesii	R. E. Vauphan 809	loddigesii_C	Mauritius	K	6.51	46.72	18.47	12.49	none	none	none	none	none	6.51	46.72	18.47	12.49	semi-ellipsoid	5643.27
Latania	loddigesii	R. E. Vauphan 809	loddigesii_C	Mauritius	K	5.85	38.65	18.34	13.31	none	none	none	none	none	5.85	38.65	18.34	13.31	semi-ellipsoid	4939.98
Latania	loddigesii	R.S.R. Fitter K001083669	loddigesii_D	Mauritius	K	5.87	46.83	17.45	11.83	none	none	none	none	none	5.87	46.83	17.45	11.83	semi-ellipsoid	5061.78
Latania	loddigesii	R.S.R. Fitter K001083669	loddigesii_D	Mauritius	K	7.22	48.12	18.99	13.09	none	none	none	none	none	7.22	48.12	18.99	13.09	semi-ellipsoid	6263.09
Latania	loddigesii	R.S.R. Fitter K001083669	loddigesii_D	Mauritius	K	6.89	45.83	19.66	13.78	none	none	none	none	none	6.89	45.83	19.66	13.78	semi-ellipsoid	6501.02
Latania	loddigesii	R.S.R. Fitter K001083669	loddigesii_D	Mauritius	K	7.66	43.28	22.38	15.11	none	none	none	none	none	7.66	43.28	22.38	15.11	semi-ellipsoid	7663.2
Latania	loddigesii	R.S.R. Fitter K001083669	loddigesii_D	Mauritius	K	4.44	34.74	15.53	9.55	none	none	none	none	none	4.44	34.74	15.53	9.55	semi-ellipsoid	2697.76
Latania	loddigesii	R.S.R. Fitter K001083669	loddigesii_D	Mauritius	K	10.18	41.44	25.27	16.84	none	none	none	none	none	10.18	41.44	25.27	16.84	semi-ellipsoid	9233.49
Latania	loddigesii	R.S.R. Fitter K001083669	loddigesii_D	Mauritius	K	6.87	44.69	19.03	14.16	none	none	none	none	none	6.87	44.69	19.03	14.16	semi-ellipsoid	6305.38
Latania	loddigesii	R.S.R. Fitter K001083669	loddigesii_D	Mauritius	K	6.1	41.73	19.52	13.05	none	none	none	none	none	6.1	41.73	19.52	13.05	semi-ellipsoid	5565.92
Latania	loddigesii	R.S.R. Fitter K001083669	loddigesii_D	Mauritius	K	7.19	48.58	19.09	13.77	none	none	none	none	none	7.19	48.58	19.09	13.77	semi-ellipsoid	6686.46
Latania	lontaroides	G. Moore K000667846	lontaroides_A	Mascarene Islands	K	6.88	33.32	22.26	19.47	none	none	none	none	none	6.88	33.32	22.26	19.47	semi-ellipsoid	7561.27
Latania	lontaroides	G. Moore K000667846	lontaroides_A	Mascarene Islands	K	6.13	32.93	20.83	14.22	none	none	none	none	none	6.13	32.93	20.83	14.22	semi-ellipsoid	5107.16
Latania	lontaroides	G. Moore K000667846	lontaroides_A	Mascarene Islands	K	6.49	32.52	20.53	18.35	none	none	none	none	none	6.49	32.52	20.53	18.35	semi-ellipsoid	6414.67
Latania	lontaroides	G. Moore K000667846	lontaroides_A	Mascarene Islands	K	6.44	34.08	23.08	15.48	none	none	none	none	none	6.44	34.08	23.08	15.48	semi-ellipsoid	6375.36
Latania	lontaroides	G. Moore K000667846	lontaroides_A	Mascarene Islands	K	6.94	41.29	22.29	14.6	none	none	none	none	none	6.94	41.29	22.29	14.6	semi-ellipsoid	7035.69
Latania	lontaroides	G. Moore K000667846	lontaroides_A	Mascarene Islands	K	6.43	40.17	20.4	13.99	none	none	none	none	none	6.43	40.17	20.4	13.99	semi-ellipsoid	6002.72
Latania	lontaroides	G. Moore K000667846	lontaroides_A	Mascarene Islands	K	8.14	35.94	24.49	17.98	none	none	none	none	none	8.14	35.94	24.49	17.98	semi-ellipsoid	8286.2
Latania	lontaroides	G. Moore K000667846	lontaroides_A	Mascarene Islands	K	6.43	33.24	21.43	18.84	none	none	none	none	none	6.43	33.24	21.43	18.84	semi-ellipsoid	7026.88
Latania	lontaroides	R. E. Vauphan 854	lontaroides_B	Mauritius	K	3.57	32.25	21.38	19.63	none	none	none	none	none	3.57	32.25	21.38	19.63	semi-ellipsoid	7086.9
Latania	lontaroides	R. L. Vaughan 855	lontaroides_C	Mauritius	K	7.77	37.37	23.3	15.88	none	none	none	none	none	7.77	37.37	23.3	15.88	semi-ellipsoid	7239.83
Latania	lontaroides	R. L. Vaughan 855	lontaroides_C	Mauritius	K	5.45	33.84	23.59	13.97	none	none	none	none	none	5.45	33.84	23.59	13.97	semi-ellipsoid	5839.2
Latania	lontaroides	R. L. Vaughan 855	lontaroides_C	Mauritius	K	8.12	33.72	22.67	21.53	none	none	none	none	none	8.12	33.72	22.67	21.53	semi-ellipsoid	8617.51
Latania	lontaroides	R. L. Vaughan 855	lontaroides_C	Mauritius	K	7.28	38.79	24.49	16.89	none	none	none	none	none	7.28	38.79	24.49	16.89	semi-ellipsoid	8401.11
Latania	verschaffeltii	Commercial	verschaffeltii_A	na	H. Pritchard collection	3.183	36.2	19.4	11.3	none	none	none	none	none	3.183	36.2	19.4	11.3	semi-ellipsoid	4155.16
Latania	verschaffeltii	Commercial	verschaffeltii_B	na	H. Pritchard collection	3.1828	37.3	18.1	10.6	none	none	none	none	none	3.1828	37.3	18.1	10.6	semi-ellipsoid	3747.07
Latania	verschaffeltii	Commercial	verschaffeltii_C	na	H. Pritchard collection	3.96	40	20	12.4	none	none	none	none	none	3.96	40	20	12.4	semi-ellipsoid	5194.1
Latania	verschaffeltii	Commercial	verschaffeltii_D	na	H. Pritchard collection	3.6395	41	18.5	10.6	none	none	none	none	none	3.6395	41	18.5	10.6	semi-ellipsoid	4209.79
Latania	verschaffeltii	Commercial	verschaffeltii_E	na	H. Pritchard collection	3.063	40	17.4	11.3	none	none	none	none	none	3.063	40	17.4	11.3	semi-ellipsoid	4118
Latania	verschaffeltii	Commercial	verschaffeltii_F	na	H. Pritchard collection	3.1064	43.3	17.6	10.1	none	none	none	none	none	3.1064	43.3	17.6	10.1	semi-ellipsoid	4030.14
Latania	verschaffeltii	Commercial	verschaffeltii_G	na	H. Pritchard collection	3.2986	39.2	18.5	10.8	none	none	none	none	none	3.2986	39.2	18.5	10.8	semi-ellipsoid	4100.91
Latania	verschaffeltii	R.E. Vaughan 856	verschaffeltii_H	Mauritius	K	4.69	46.67	19.89	13.49	ratio	1.37134	1.56972	1.21094	1.26923	3.42002	29.7314	16.4253	10.6285	semi-ellipsoid	2717.68
Latania	verschaffeltii	R.E. Vaughan 856	verschaffeltii_H	Mauritius	K	4.05	47.44	19.41	12.14	ratio	1.37134	1.56972	1.21094	1.26923	2.95333	30.2219	16.0289	9.56485	semi-ellipsoid	2426.06
Latania	verschaffeltii	R.E. Vaughan 856	verschaffeltii_H	Mauritius	K	3.77	45.12	19.1	11.73	ratio	1.37134	1.56972	1.21094	1.26923	2.74914	28.7439	15.7729	9.24182	semi-ellipsoid	2193.89
Latania	verschaffeltii	R.E. Vaughan 856	verschaffeltii_H	Mauritius	K	3.33	44.11	18.28	11.28	ratio	1.37134	1.56972	1.21094	1.26923	2.42829	28.1005	15.0957	8.88727	semi-ellipsoid	1973.95
Latania	verschaffeltii	R.E. Vaughan 856	verschaffeltii_H	Mauritius	K	4.5	47.65	19.86	12.59	ratio	1.37134	1.56972	1.21094	1.26923	3.28147	30.3557	16.4005	9.91939	semi-ellipsoid	2585.72
Latania	verschaffeltii	R.E. Vaughan 856	verschaffeltii_H	Mauritius	K	3.07	28.47	16.64	10.14	none	none	none	none	none	3.07	28.47	16.64	10.14	semi-ellipsoid	2515.23
Lodoicea	maldivica	litterature Genera Palmarum (dimensions) and Edwards et al., 2002 (weight)	maldivica_A	na	na	5000	282	252	114	none	none	none	none	none	5000	282	252	114	semi-ellipsoid	4.24183e+06
Medemia	argun	Capts. Speke & Grant 35873	argun_A	Sudan	K	12.2	36.53	28.26	27.43	ratio m	1.96062	1.36537	1.33771	1.3117	6.22252	26.7546	21.1257	20.9118	ellipsoid close to spherical	6188.69
Medemia	argun	Capts. Speke & Grant 35873	argun_A	Sudan	K	11.38	33.71	26.55	25.64	ratio m	1.96062	1.36537	1.33771	1.3117	5.80428	24.6893	19.8474	19.5471	ellipsoid close to spherical	5015.25
Medemia	argun	Capts. Speke & Grant 35873	argun_A	Sudan	K	13.35	35.13	28.22	27.66	ratio m	1.96062	1.36537	1.33771	1.3117	6.80907	25.7293	21.0958	21.0871	ellipsoid close to spherical	5992.92
Medemia	argun	Capts. Speke & Grant 35873	argun_A	Sudan	K	12.01	35.42	27.47	27.31	ratio m	1.96062	1.36537	1.33771	1.3117	6.12561	25.9417	20.5351	20.8203	ellipsoid close to spherical	5807.38
Medemia	argun	Capts. Speke & Grant 35873	argun_A	Sudan	K	13.34	35.49	27.86	27.17	ratio m	1.96062	1.36537	1.33771	1.3117	6.80397	25.9929	20.8266	20.7136	ellipsoid close to spherical	5871.22
Medemia	argun	Capts. Speke & Grant 35873	argun_A	Sudan	K	8.37	31.91	25.75	25.12	ratio m	1.96062	1.36537	1.33771	1.3117	4.26906	23.3709	19.2493	19.1507	ellipsoid close to spherical	4511.02
Medemia	argun	Capts. Speke & Grant 35873	argun_A	Sudan	K	8.27	27.11	22.1	21.85	ratio p	1.18028	1.06143	1.10059	1.0997	7.00679	25.541	20.0801	19.869	ellipsoid close to spherical	5335.55
Medemia	argun	Capts. Speke & Grant 35873	argun_A	Sudan	K	17.21	34.68	27.89	27.42	ratio p	1.18028	1.06143	1.10059	1.0997	14.5812	32.6729	25.3409	24.934	ellipsoid close to spherical	10809.4
Medemia	argun	Capts. Speke & Grant 35873	argun_A	Sudan	K	14.24	30.93	26.04	25.92	ratio p	1.18028	1.06143	1.10059	1.0997	12.0649	29.14	23.66	23.57	ellipsoid close to spherical	8508.67
Medemia	argun	Haitham Ibrahim K000208506	argun_B	Egypt	K	11.26	30.93	23.66	23.57	none	none	none	none	none	11.26	30.93	23.66	23.57	ellipsoid close to spherical	9031.35
Medemia	argun	Haitham Ibrahim K000208506	argun_B	Egypt	K	14.65	30.61	26.97	26.38	ratio p	1.18028	1.06143	1.10059	1.0997	12.4123	28.8385	24.505	23.9883	ellipsoid close to spherical	8876.16
Medemia	argun	Haitham Ibrahim K000208506	argun_B	Egypt	K	11.43	30.12	24.4	24.37	ratio p	1.18028	1.06143	1.10059	1.0997	9.68411	28.3768	22.1699	22.1605	ellipsoid close to spherical	7299.72
Medemia	argun	Haitham Ibrahim K000208506	argun_B	Egypt	K	7.55	32.85	23.33	23.21	ratio p	1.18028	1.06143	1.10059	1.0997	6.39676	30.9488	21.1977	21.1057	ellipsoid close to spherical	7249.89
Medemia	argun	Haitham Ibrahim K000208506	argun_B	Egypt	K	13.77	35.64	26.38	25.73	ratio p	1.18028	1.06143	1.10059	1.0997	11.6667	33.5774	23.9689	23.3972	ellipsoid close to spherical	9859.58
Medemia	argun	Haitham Ibrahim K000208506	argun_B	Egypt	K	11.09	31.11	26.37	20.68	ratio p	1.18028	1.06143	1.10059	1.0997	9.39604	29.3095	23.9598	18.8051	ellipsoid close to spherical	6914.59
Medemia	argun	Haitham Ibrahim K000208506	argun_B	Egypt	K	15.59	33.69	27.39	26.38	ratio p	1.18028	1.06143	1.10059	1.0997	13.2087	31.7402	24.8866	23.9883	ellipsoid close to spherical	9921.42
Medemia	argun	M. Gibbons & T. Spanner K000208672	argun_C	Sudan	K	17.58	39.63	30.44	30.3	ratio m	1.96062	1.36537	1.33771	1.3117	8.96655	29.0251	22.7553	23.0998	ellipsoid close to spherical	7988.45
Medemia	argun	M. Gibbons & T. Spanner K000208672	argun_C	Sudan	K	8.38	28.82	22.09	21.11	none	none	none	none	none	8.38	28.82	22.09	21.11	ellipsoid close to spherical	7036.82
Medemia	argun	M. Gibbons & T. Spanner K000208672	argun_C	Sudan	K	11.23	36.47	25.75	25.49	ratio m	1.96062	1.36537	1.33771	1.3117	5.72778	26.7107	19.2493	19.4328	ellipsoid close to spherical	5231.6
Medemia	argun	M. Gibbons & T. Spanner K000208672	argun_C	Sudan	K	14.28	39.1	28.05	27.32	ratio m	1.96062	1.36537	1.33771	1.3117	7.28341	28.6369	20.9687	20.8279	ellipsoid close to spherical	6548.5
Medemia	argun	M. Gibbons & T. Spanner K000208672	argun_C	Sudan	K	10.64	39.27	32.53	31.9	ratio m	1.96062	1.36537	1.33771	1.3117	5.42685	28.7614	24.3177	24.3196	ellipsoid close to spherical	8906.09
Medemia	argun	M. Gibbons & T. Spanner K000208672	argun_C	Sudan	K	10.84	38.93	30.8	30.72	ratio m	1.96062	1.36537	1.33771	1.3117	5.52886	28.5124	23.0244	23.42	ellipsoid close to spherical	8050.22
Medemia	argun	M. Gibbons & T. Spanner K000208672	argun_C	Sudan	K	10.49	37.36	32.06	29.19	ratio m	1.96062	1.36537	1.33771	1.3117	5.35035	27.3625	23.9663	22.2536	ellipsoid close to spherical	7641.1
Medemia	argun	M. Gibbons & T. Spanner K000208672	argun_C	Sudan	K	10.27	38.29	32.57	30.81	ratio m	1.96062	1.36537	1.33771	1.3117	5.23814	28.0437	24.3476	23.4886	ellipsoid close to spherical	8397.43
Medemia	argun	M. Gibbons & T. Spanner K000208672	argun_C	Sudan	K	12.69	37.94	30.37	29.08	ratio m	1.96062	1.36537	1.33771	1.3117	6.47244	27.7873	22.703	22.1697	ellipsoid close to spherical	7322.98
Medemia	argun	M. Gibbons & T. Spanner K000208672	argun_C	Sudan	K	10.06	38.95	32.4	28.36	ratio m	1.96062	1.36537	1.33771	1.3117	5.13103	28.527	24.2205	21.6208	ellipsoid close to spherical	7821.86
Medemia	argun	K001083713	argun_D	na	K	10.9	29.78	25.06	24.55	ratio p	1.18028	1.06143	1.10059	1.0997	9.23506	28.0565	22.7696	22.3242	ellipsoid close to spherical	7467.29
Medemia	argun	Min litterature (Wendland, 1881)	argun_E	na	na	na	35	25	25	none	none	none	none	none	na	35	25	25	ellipsoid close to spherical	11453.7
Medemia	argun	Max litterature (Wendland, 1881)	argun_E	na	na	na	35	27	27	none	none	none	none	none	na	35	27	27	ellipsoid close to spherical	13359.6
Nannorrhops	ritchiana	Commercial	ritchiana_A	na	H. Pritchard collection	1.0991	13.5	10.5	10.5	none	none	none	none	none	1.0991	13.5	10.5	10.5	spherical	779.311
Nannorrhops	ritchiana	Commercial	ritchiana_B	na	H. Pritchard collection	0.6947	9.9	9.9	9.4	none	none	none	none	none	0.6947	9.9	9.9	9.4	spherical	482.388
Nannorrhops	ritchiana	Commercial	ritchiana_C	na	H. Pritchard collection	0.7036	10.8	9.5	9.1	none	none	none	none	none	0.7036	10.8	9.5	9.1	spherical	488.863
Nannorrhops	ritchiana	Commercial	ritchiana_D	na	H. Pritchard collection	0.5709	10.7	8.5	8.4	none	none	none	none	none	0.5709	10.7	8.5	8.4	spherical	400.019
Nannorrhops	ritchiana	Commercial	ritchiana_E	na	H. Pritchard collection	0.981	11.8	10.7	10.6	none	none	none	none	none	0.981	11.8	10.7	10.6	spherical	700.762
Nannorrhops	ritchiana	Commercial	ritchiana_F	na	H. Pritchard collection	1.2542	14.8	10.9	10.7	none	none	none	none	none	1.2542	14.8	10.9	10.7	spherical	903.796
Nannorrhops	ritchiana	Commercial	ritchiana_G	na	H. Pritchard collection	1.1218	12.6	11.1	11	none	none	none	none	none	1.1218	12.6	11.1	11	spherical	805.536
Nannorrhops	ritchiana	Commercial	ritchiana_H	na	H. Pritchard collection	1.3107	13	11.8	11.4	none	none	none	none	none	1.3107	13	11.8	11.4	spherical	915.649
Nannorrhops	ritchiana	Commercial	ritchiana_I	na	H. Pritchard collection	0.53	9.2	8.8	8.5	none	none	none	none	none	0.53	9.2	8.8	8.5	spherical	360.32
Nannorrhops	ritchiana	Commercial	ritchiana_J	na	H. Pritchard collection	0.4657	9.5	8.6	8	none	none	none	none	none	0.4657	9.5	8.6	8	spherical	342.224
Nannorrhops	ritchiana	D. Aitchison collected in 1881 (carpological collection)	ritchiana_K	Afghanistan	K	1.32	11.62	11.4	11.25	none	none	none	none	none	1.32	11.62	11.4	11.25	spherical	780.301
Nannorrhops	ritchiana	D. Aitchison collected in 1881 (carpological collection)	ritchiana_K	Afghanistan	K	0.98	10.61	10.37	10.06	none	none	none	none	none	0.98	10.61	10.37	10.06	spherical	579.55
Nannorrhops	ritchiana	D. Aitchison collected in 1881 (carpological collection)	ritchiana_K	Afghanistan	K	1.06	11.19	10.52	10.24	none	none	none	none	none	1.06	11.19	10.52	10.24	spherical	631.167
Nannorrhops	ritchiana	D. Aitchison collected in 1881 (carpological collection)	ritchiana_K	Afghanistan	K	0.96	11.22	10.16	9.86	none	none	none	none	none	0.96	11.22	10.16	9.86	spherical	588.521
Nannorrhops	ritchiana	D. Aitchison collected in 1881 (carpological collection)	ritchiana_K	Afghanistan	K	0.9	10.5	9.69	9.56	none	none	none	none	none	0.9	10.5	9.69	9.56	spherical	509.295
Nannorrhops	ritchiana	D. Aitchison collected in 1881 (carpological collection)	ritchiana_K	Afghanistan	K	0.76	9.83	9.42	9.19	none	none	none	none	none	0.76	9.83	9.42	9.19	spherical	445.573
Nannorrhops	ritchiana	D. Aitchison collected in 1881 (carpological collection)	ritchiana_K	Afghanistan	K	0.85	10.55	9.7	9.4	none	none	none	none	none	0.85	10.55	9.7	9.4	spherical	503.675
Nannorrhops	ritchiana	D. Aitchison collected in 1881 (carpological collection)	ritchiana_K	Afghanistan	K	0.81	9.93	9.56	9.39	none	none	none	none	none	0.81	9.93	9.56	9.39	spherical	466.736
Nannorrhops	ritchiana	D. Aitchison collected in 1881 (carpological collection)	ritchiana_K	Afghanistan	K	0.89	10.13	10.02	10	none	none	none	none	none	0.89	10.13	10.02	10	spherical	531.466
Nannorrhops	ritchiana	D. Aitchison collected in 1881 (carpological collection)	ritchiana_K	Afghanistan	K	1.24	11.54	11.04	10.91	none	none	none	none	none	1.24	11.54	11.04	10.91	spherical	727.777
Nannorrhops	ritchiana	Dulthie collected in 1876 (carpological collection)	ritchiana_L	na	K	1.31	15.74	11.26	10.97	none	none	none	none	none	1.31	15.74	11.26	10.97	spherical	1018
Nannorrhops	ritchiana	Dulthie collected in 1876 (carpological collection)	ritchiana_L	na	K	1.5	15.1	12.19	11.86	none	none	none	none	none	1.5	15.1	12.19	11.86	spherical	1143.05
Nannorrhops	ritchiana	Dulthie collected in 1876 (carpological collection)	ritchiana_L	na	K	1.46	14.85	12.08	11.82	none	none	none	none	none	1.46	14.85	12.08	11.82	spherical	1110.22
Nannorrhops	ritchiana	Dulthie collected in 1876 (carpological collection)	ritchiana_L	na	K	0.99	14.2	10.4	10.03	none	none	none	none	none	0.99	14.2	10.4	10.03	spherical	775.57
Nannorrhops	ritchiana	Dulthie collected in 1876 (carpological collection)	ritchiana_L	na	K	1.4	14.26	12.02	11.92	none	none	none	none	none	1.4	14.26	12.02	11.92	spherical	1069.79
Nannorrhops	ritchiana	Dulthie collected in 1876 (carpological collection)	ritchiana_L	na	K	0.93	14.88	9.92	9.85	none	none	none	none	none	0.93	14.88	9.92	9.85	spherical	761.289
Satranala	decussilvae	H. J. Beentje & J. Dransfield 4815	decussilvae_A	Madagascar	K	27.04	47.3	45.27	43.18	mean p	na	1.58822	1.48991	1.44379	na	29.7818	30.3843	29.9073	spherical	14170.2
Satranala	decussilvae	H. J. Beentje & J. Dransfield 4815	decussilvae_A	Madagascar	K	20.63	47.51	43.86	42.42	mean p	na	1.58822	1.48991	1.44379	na	29.914	29.4379	29.3809	spherical	13547.1
Satranala	decussilvae	H. J. Beentje & J. Dransfield 4815	decussilvae_A	Madagascar	K	19.16	46.43	42.81	42.28	mean p	na	1.58822	1.48991	1.44379	na	29.234	28.7332	29.284	spherical	12879.6
Satranala	decussilvae	H. J. Beentje & J. Dransfield 4815	decussilvae_A	Madagascar	K	26.8	48.73	45.28	44.75	mean p	na	1.58822	1.48991	1.44379	na	30.6822	30.391	30.9947	spherical	15132.8
Satranala	decussilvae	H. J. Beentje & J. Dransfield 4815	decussilvae_A	Madagascar	K	na	30.25	27.84	23.48	none	none	none	none	none	na	30.25	27.84	23.48	spherical	10353.6
Satranala	decussilvae	J. Dransfield 7643	decussilvae_B	Madagascar	K	29.64	47.84	45.87	44.54	mean p	na	1.58822	1.48991	1.44379	na	30.1218	30.787	30.8493	spherical	14979.3
Satranala	decussilvae	J. Dransfield 7643	decussilvae_B	Madagascar	K	28.62	49.99	45.68	44.86	mean p	na	1.58822	1.48991	1.44379	na	31.4755	30.6595	31.0709	spherical	15699.7
Satranala	decussilvae	J. Dransfield 7643	decussilvae_B	Madagascar	K	23.36	44.83	39.83	39.36	mean p	na	1.58822	1.48991	1.44379	na	28.2266	26.7331	27.2615	spherical	10771
Satranala	decussilvae	M. Rakotoarinivo RMJ246	decussilvae_C	Madagascar	K	16.32	33.21	30.74	30.27	none	none	none	none	none	16.32	33.21	30.74	30.27	spherical	16180.2
Satranala	decussilvae	H. J. Beentje & J. Dransfield 4810	decussilvae_D	Madagascar	K	26.15	47.68	46.93	43.05	ratio f	7.4703	1.96395	2.02286	1.96957	3.50053	24.2776	23.1999	21.8576	spherical	6446.02
Satranala	decussilvae	H. J. Beentje & J. Dransfield 4810	decussilvae_D	Madagascar	K	27.85	53.57	45.57	45.22	ratio f	7.4703	1.96395	2.02286	1.96957	3.7281	27.2767	22.5275	22.9593	spherical	7386.91
Satranala	decussilvae	H. J. Beentje & J. Dransfield 4810	decussilvae_D	Madagascar	K	26.55	49.08	46.05	43.6	ratio f	7.4703	1.96395	2.02286	1.96957	3.55408	24.9905	22.7648	22.1368	spherical	6594.05
Satranala	decussilvae	H. J. Beentje & J. Dransfield 4810	decussilvae_D	Madagascar	K	26.43	48.64	45.62	41.94	ratio f	7.4703	1.96395	2.02286	1.96957	3.53801	24.7664	22.5523	21.294	spherical	6227.43
Satranala	decussilvae	H. J. Beentje & J. Dransfield 4810	decussilvae_D	Madagascar	K	27.93	54	44.66	44.02	ratio f	7.4703	1.96395	2.02286	1.96957	3.73881	27.4956	22.0777	22.3501	spherical	7103.86
Satranala	decussilvae	H. J. Beentje & J. Dransfield 4810	decussilvae_D	Madagascar	K	26.86	49.18	44.72	44.53	ratio f	7.4703	1.96395	2.02286	1.96957	3.59557	25.0414	22.1073	22.609	spherical	6553.52
Satranala	decussilvae	H. J. Beentje & J. Dransfield 4810	decussilvae_D	Madagascar	K	17.99	46.63	43.26	41.79	ratio f	7.4703	1.96395	2.02286	1.96957	2.4082	23.743	21.3856	21.2178	spherical	5641
Satranala	decussilvae	H. J. Beentje & J. Dransfield 4810	decussilvae_D	Madagascar	K	26.15	50.56	46.36	43.82	ratio f	7.4703	1.96395	2.02286	1.96957	3.50053	25.744	22.9181	22.2485	spherical	6873.13
Satranala	decussilvae	H. J. Beentje & J. Dransfield 4810	decussilvae_D	Madagascar	K	24.49	49.97	43.87	43.57	ratio f	7.4703	1.96395	2.02286	1.96957	3.27832	25.4436	21.6871	22.1216	spherical	6391.41
Satranala	decussilvae	H. J. Beentje & J. Dransfield 4810	decussilvae_D	Madagascar	K	28.99	53.82	47.23	45.87	ratio f	7.4703	1.96395	2.02286	1.96957	3.8807	27.404	23.3482	23.2894	spherical	7802.29
Satranala	decussilvae	H. J. Beentje & J. Dransfield 4810	decussilvae_D	Madagascar	K	14.32	44.93	42.85	40.14	ratio2 p	na	1.74765	1.60571	1.47168	na	25.7088	26.6859	27.2749	spherical	9797.76
Satranala	decussilvae	H. J. Beentje & J. Dransfield 4810	decussilvae_D	Madagascar	K	10.27	42.44	37.89	36.56	ratio2 p	na	1.74765	1.60571	1.47168	na	24.2841	23.597	24.8423	spherical	7453.64
Satranala	decussilvae	H. J. Beentje & J. Dransfield 4810	decussilvae_D	Madagascar	K	10.29	40.12	39.18	39	ratio2 p	na	1.74765	1.60571	1.47168	na	22.9566	24.4004	26.5003	spherical	7772.35
Satranala	decussilvae	H. J. Beentje & J. Dransfield 4810	decussilvae_D	Madagascar	K	13.87	44.57	39.88	39.24	ratio2 p	na	1.74765	1.60571	1.47168	na	25.5028	24.8363	26.6634	spherical	8842.78
Satranala	decussilvae	H. J. Beentje & J. Dransfield 4810	decussilvae_D	Madagascar	K	12.93	45.33	41.87	41.85	ratio2 p	na	1.74765	1.60571	1.47168	na	25.9377	26.0756	28.4368	spherical	10070.4
Satranala	decussilvae	H. J. Beentje & J. Dransfield 4810	decussilvae_D	Madagascar	K	4.04	25.52	24.5	23.66	none	none	none	none	none	4.04	25.52	24.5	23.66	spherical	7745.69
Satranala	decussilvae	Beentje 4474	decussilvae_E	Madagascar	K (spirit)	na	50.13	47.08	45.29	ratio3 p	na	na	1.39331	1.48276	na	na	33.7901	30.5444	spherical	na
Satranala	decussilvae	Beentje 4474	decussilvae_E	Madagascar	K (spirit)	na	47	43.56	43.33	ratio3 p	na	na	1.39331	1.48276	na	na	31.2638	29.2226	spherical	na
Satranala	decussilvae	Beentje 4474	decussilvae_E	Madagascar	K (spirit)	na	na	31.06	27.91	none	none	none	none	none	na	na	31.06	27.91	spherical	na
Satranala	decussilvae	Beentje 4474	decussilvae_E	Madagascar	K (spirit)	na	35.41	32.57	29.87	none	none	none	none	none	na	35.41	32.57	29.87	spherical	18037.5
Tahina	spectabilis	M. Rakotoarinivo RMJ337	spectabilis_A	Madagascar	K	2.15	16.42	15.14	13.72	none	none	none	none	none	2.15	16.42	15.14	13.72	ellipsoid	1785.88
Tahina	spectabilis	M. Rakotoarinivo RMJ337	spectabilis_A	Madagascar	K	1.71	15.05	14.13	12.71	none	none	none	none	none	1.71	15.05	14.13	12.71	ellipsoid	1415.22
Tahina	spectabilis	M. Rakotoarinivo RMJ337	spectabilis_A	Madagascar	K (spirit)	na	19.74	17.47	15.85	none	none	none	none	none	na	19.74	17.47	15.85	ellipsoid	2861.99
Tahina	spectabilis	M. Rakotoarinivo RMJ337	spectabilis_A	Madagascar	K (spirit)	na	19.91	17.74	15.42	none	none	none	none	none	na	19.91	17.74	15.42	ellipsoid	2851.73
Tahina	spectabilis	M. Rakotoarinivo RMJ337	spectabilis_A	Madagascar	K (spirit)	na	16.18	14.11	13.02	none	none	none	none	none	na	16.18	14.11	13.02	ellipsoid	1556.38
Tahina	spectabilis	M. Rakotoarinivo RMJ337	spectabilis_A	Madagascar	K (spirit)	na	19.27	18.34	16.06	none	none	none	none	none	na	19.27	18.34	16.06	ellipsoid	2971.84
Wallichia	disticha	Commercial	disticha_A	na	H. Pritchard collection	0.2287	9.1	7.1	4.8	none	none	none	none	none	0.2287	9.1	7.1	4.8	semi-ellipsoid	162.383
Wallichia	disticha	Commercial	disticha_B	na	H. Pritchard collection	0.1901	7.7	5.7	5.4	none	none	none	none	none	0.1901	7.7	5.7	5.4	semi-ellipsoid	124.096
Wallichia	disticha	Commercial	disticha_C	na	H. Pritchard collection	0.1912	8.9	6.8	3.9	none	none	none	none	none	0.1912	8.9	6.8	3.9	semi-ellipsoid	123.584
Wallichia	disticha	Commercial	disticha_D	na	H. Pritchard collection	0.1545	8.1	6.5	3.8	none	none	none	none	none	0.1545	8.1	6.5	3.8	semi-ellipsoid	104.756
Wallichia	disticha	Commercial	disticha_E	na	H. Pritchard collection	0.2624	9.5	7.1	5	none	none	none	none	none	0.2624	9.5	7.1	5	semi-ellipsoid	176.584
Wallichia	disticha	Commercial	disticha_F	na	H. Pritchard collection	0.1822	8.7	7	4.2	none	none	none	none	none	0.1822	8.7	7	4.2	semi-ellipsoid	133.926
Wallichia	disticha	Commercial	disticha_G	na	H. Pritchard collection	0.2097	9.1	7	4.4	none	none	none	none	none	0.2097	9.1	7	4.4	semi-ellipsoid	146.754
Wallichia	disticha	Commercial	disticha_H	na	H. Pritchard collection	0.2138	9.3	7	4.1	none	none	none	none	none	0.2138	9.3	7	4.1	semi-ellipsoid	139.754
Wallichia	disticha	Commercial	disticha_I	na	H. Pritchard collection	0.1857	9	8.4	6.7	none	none	none	none	none	0.1857	9	8.4	6.7	semi-ellipsoid	265.213
Wallichia	disticha	Commercial	disticha_J	na	H. Pritchard collection	0.2356	8.1	6.5	6	none	none	none	none	none	0.2356	8.1	6.5	6	semi-ellipsoid	165.405
Wallichia	disticha	K001098258	disticha_K	na	K	0.27	9.19	6.59	4.69	none	none	none	none	none	0.27	9.19	6.59	4.69	semi-ellipsoid	148.721
Wallichia	disticha	K001098258	disticha_K	na	K	0.28	8.92	6.04	4.96	none	none	none	none	none	0.28	8.92	6.04	4.96	semi-ellipsoid	139.921
Wallichia	disticha	K001098258	disticha_K	na	K	0.3	9.05	6.62	4.99	none	none	none	none	none	0.3	9.05	6.62	4.99	semi-ellipsoid	156.533
Wallichia	disticha	K001098258	disticha_K	na	K	0.26	8.89	6.19	4.65	none	none	none	none	none	0.26	8.89	6.19	4.65	semi-ellipsoid	133.981
Wallichia	disticha	K001098258	disticha_K	na	K	0.27	9.27	6.2	4.65	none	none	none	none	none	0.27	9.27	6.2	4.65	semi-ellipsoid	139.934
Wallichia	disticha	K001098258	disticha_K	na	K	0.27	9.55	6.76	4.7	none	none	none	none	none	0.27	9.55	6.76	4.7	semi-ellipsoid	158.872
Wallichia	disticha	K001098258	disticha_K	na	K	0.26	9.58	6.69	4.63	none	none	none	none	none	0.26	9.58	6.69	4.63	semi-ellipsoid	155.371
Wallichia	disticha	K001098258	disticha_K	na	K	0.21	8.62	6.16	4.62	none	none	none	none	none	0.21	8.62	6.16	4.62	semi-ellipsoid	128.448
Wallichia	disticha	K001098258	disticha_K	na	K	0.25	8.99	6.47	6.45	none	none	none	none	none	0.25	8.99	6.47	6.45	semi-ellipsoid	196.437
Wallichia	disticha	K001098258	disticha_K	na	K	0.25	8.59	7.1	6.84	none	none	none	none	none	0.25	8.59	7.1	6.84	semi-ellipsoid	218.427
Wallichia	oblongifolia	D. Hooker s.n.	oblongifolia_A	India	K	0.15	11.37	5.3	4.29	none	none	none	none	none	0.15	11.37	5.3	4.29	semi-ellipsoid	135.361
Wallichia	oblongifolia	D. Hooker s.n.	oblongifolia_A	India	K	0.08	8.5	4.8	3.13	none	none	none	none	none	0.08	8.5	4.8	3.13	semi-ellipsoid	66.8657
Wallichia	oblongifolia	D. Hooker s.n.	oblongifolia_A	India	K	0.06	7.78	5.2	2.23	none	none	none	none	none	0.06	7.78	5.2	2.23	semi-ellipsoid	47.2374
Wallichia	oblongifolia	D. Hooker s.n.	oblongifolia_A	India	K	0.08	8.93	5.41	2.36	none	none	none	none	none	0.08	8.93	5.41	2.36	semi-ellipsoid	59.6979
Wallichia	oblongifolia	D. Hooker s.n.	oblongifolia_A	India	K	0.16	10.55	5.47	4.37	none	none	none	none	none	0.16	10.55	5.47	4.37	semi-ellipsoid	132.044
Wallichia	oblongifolia	D. Hooker s.n.	oblongifolia_A	India	K	0.05	8.59	5.39	2.29	none	none	none	none	none	0.05	8.59	5.39	2.29	semi-ellipsoid	55.5157
Wallichia	oblongifolia	D. Hooker s.n.	oblongifolia_A	India	K	0.08	8.7	5.54	2.5	none	none	none	none	none	0.08	8.7	5.54	2.5	semi-ellipsoid	63.091
Wallichia	oblongifolia	J. S. Gamble 9641	oblongifolia_B	India	K	0.07	9.46	3.35	2.75	none	none	none	none	none	0.07	9.46	3.35	2.75	semi-ellipsoid	45.6318
Wallichia	oblongifolia	J. S. Gamble 9641	oblongifolia_B	India	K	0.04	10.26	3.32	2.48	none	none	none	none	none	0.04	10.26	3.32	2.48	semi-ellipsoid	44.2319
Wallichia	oblongifolia	J. S. Gamble 9641	oblongifolia_B	India	K	0.06	8.97	3.59	2.84	none	none	none	none	none	0.06	8.97	3.59	2.84	semi-ellipsoid	47.8855
Wallichia	oblongifolia	J. S. Gamble 9641	oblongifolia_B	India	K	0.04	10.01	4.23	1.95	none	none	none	none	none	0.04	10.01	4.23	1.95	semi-ellipsoid	43.2322
Wallichia	oblongifolia	J. S. Gamble 9641	oblongifolia_B	India	K	0.05	10.56	3.98	2.25	none	none	none	none	none	0.05	10.56	3.98	2.25	semi-ellipsoid	49.514
Wallichia	oblongifolia	J. S. Gamble 9641	oblongifolia_B	India	K	0.06	10.61	4.13	2.06	none	none	none	none	none	0.06	10.61	4.13	2.06	semi-ellipsoid	47.2641
Wallichia	oblongifolia	J.D.H. s.n. collected in 1867	oblongifolia_C	na	K	0.06	9.59	4.59	2.42	none	none	none	none	none	0.06	9.59	4.59	2.42	semi-ellipsoid	55.7757
Wallichia	oblongifolia	J.D.H. s.n. collected in 1867	oblongifolia_C	na	K	0.11	10.53	4.9	2.68	none	none	none	none	none	0.11	10.53	4.9	2.68	semi-ellipsoid	72.4032
Wallichia	oblongifolia	J.D.H. s.n. collected in 1867	oblongifolia_C	na	K	0.09	9.65	4.4	2.64	none	none	none	none	none	0.09	9.65	4.4	2.64	semi-ellipsoid	58.6925
Wallichia	oblongifolia	J.D.H. s.n. collected in 1867	oblongifolia_C	na	K	0.08	10.28	4.86	2.85	none	none	none	none	none	0.08	10.28	4.86	2.85	semi-ellipsoid	74.5543
Wallichia	oblongifolia	J.D.H. s.n. collected in 1867	oblongifolia_C	na	K	0.1	9.84	4.6	2.86	none	none	none	none	none	0.1	9.84	4.6	2.86	semi-ellipsoid	67.7825
Wallichia	oblongifolia	J.D.H. s.n. collected in 1867	oblongifolia_C	na	K	0.07	9.46	4.5	2.27	none	none	none	none	none	0.07	9.46	4.5	2.27	semi-ellipsoid	50.5974
Wallichia	oblongifolia	J.D.H. s.n. collected in 1867	oblongifolia_C	na	K	0.05	9.39	4.23	2.39	none	none	none	none	none	0.05	9.39	4.23	2.39	semi-ellipsoid	49.7053
Wallichia	oblongifolia	J.D.H. s.n. collected in 1867	oblongifolia_C	na	K	0.08	9.5	4.4	2.41	none	none	none	none	none	0.08	9.5	4.4	2.41	semi-ellipsoid	52.7463

## Sheet: Table_S3_pyrene_data
Genus	Species	Collection	Collection_code	Country	Herbarium	Dry weight (g)	Length (mm)	Width (mm)	Height (mm)	ratio to be used (see ratio sheet)	Ratio to use for weight	Ratio to use for length	Ratio to use for width	Ratio to use for height	Final weight (g): weight * weight ratio	Final length (mm) = length * length ratio	Final width (mm) = width * width ratio	Final height (mm) = height * height ratio	shape (species-level)	Volume
Arenga	hookeriana	K001052418 (cult)	hookeriana_A	na	K	0.07	5.58	4.89	3.4	none	none	none	none	none	0.07	5.58	4.89	3.4	ellipsoid	48.5759
Arenga	hookeriana	K001052418 (cult)	hookeriana_A	na	K	0.06	5.96	5.15	3.12	none	none	none	none	none	0.06	5.96	5.15	3.12	ellipsoid	50.1426
Arenga	hookeriana	K001052418 (cult)	hookeriana_A	na	K	0.06	5.88	5.43	3.32	none	none	none	none	none	0.06	5.88	5.43	3.32	ellipsoid	55.5027
Arenga	hookeriana	K001052418 (cult)	hookeriana_A	na	K	0.05	5.86	5.5	3.28	none	none	none	none	none	0.05	5.86	5.5	3.28	ellipsoid	55.3519
Arenga	hookeriana	K001052418 (cult)	hookeriana_A	na	K	0.06	6.09	5.09	2.98	none	none	none	none	none	0.06	6.09	5.09	2.98	ellipsoid	48.3671
Arenga	hookeriana	K001052418 (cult)	hookeriana_A	na	K	0.06	6.21	5.32	3.4	none	none	none	none	none	0.06	6.21	5.32	3.4	ellipsoid	58.814
Arenga	undulatifolia	G. Smith et al. 145	undulatifolia_A	Malaysia	K	4.29	31.39	16.35	9.57	none	none	none	none	none	4.29	31.39	16.35	9.57	ellipsoid	2571.7
Arenga	undulatifolia	G. Smith et al. 145	undulatifolia_A	Malaysia	K	3.69	30.53	16.27	9.5	none	none	none	none	none	3.69	30.53	16.27	9.5	ellipsoid	2470.79
Arenga	undulatifolia	G. Smith et al. 145	undulatifolia_A	Malaysia	K	4.24	29.28	15.57	12.98	none	none	none	none	none	4.24	29.28	15.57	12.98	ellipsoid	3098.37
Arenga	undulatifolia	G. Smith et al. 145	undulatifolia_A	Malaysia	K	4.44	32.12	17.04	12.07	none	none	none	none	none	4.44	32.12	17.04	12.07	ellipsoid	3459
Arenga	undulatifolia	G. Smith et al. 145	undulatifolia_A	Malaysia	K	4.38	25.93	19.23	14.18	none	none	none	none	none	4.38	25.93	19.23	14.18	ellipsoid	3702.17
Arenga	undulatifolia	G. Smith et al. 145	undulatifolia_A	Malaysia	K	4.61	25.34	18.73	13.98	none	none	none	none	none	4.61	25.34	18.73	13.98	ellipsoid	3474.16
Arenga	undulatifolia	J. P. Mogea 1273	undulatifolia_B	Indonesia	K	1.63	23.66	13.99	8.99	none	none	none	none	none	1.63	23.66	13.99	8.99	ellipsoid	1558.08
Arenga	undulatifolia	J. P. Mogea 1273	undulatifolia_B	Indonesia	K	2.1	22.59	14.5	9.56	none	none	none	none	none	2.1	22.59	14.5	9.56	ellipsoid	1639.61
Arenga	undulatifolia	J. P. Mogea 1273	undulatifolia_B	Indonesia	K	2.2	20.02	14.12	11.98	none	none	none	none	none	2.2	20.02	14.12	11.98	ellipsoid	1773.19
Arenga	undulatifolia	J. P. Mogea 1273	undulatifolia_B	Indonesia	K	2.47	30.01	15.95	12.29	none	none	none	none	none	2.47	30.01	15.95	12.29	ellipsoid	3080.19
Arenga	undulatifolia	J. P. Mogea 1273	undulatifolia_B	Indonesia	K	1.78	23.97	15.11	8.81	none	none	none	none	none	1.78	23.97	15.11	8.81	ellipsoid	1670.73
Arenga	undulatifolia	J. P. Mogea 1273	undulatifolia_B	Indonesia	K	2.22	25.86	14.42	9.56	none	none	none	none	none	2.22	25.86	14.42	9.56	ellipsoid	1866.6
Arenga	undulatifolia	P. Chai S19209	undulatifolia_C	Malaysia	K	2.2	27.65	15.75	9.8	none	none	none	none	none	2.2	27.65	15.75	9.8	ellipsoid	2234.6
Arenga	undulatifolia	P. Chai S19209	undulatifolia_C	Malaysia	K	3.5	27.63	16.51	11.57	none	none	none	none	none	3.5	27.63	16.51	11.57	ellipsoid	2763.5
Arenga	undulatifolia	P. Chai S19209	undulatifolia_C	Malaysia	K	3.1	26.96	16.03	11.34	none	none	none	none	none	3.1	26.96	16.03	11.34	ellipsoid	2566.05
Arenga	undulatifolia	P. Chai S19209	undulatifolia_C	Malaysia	K	3.78	29.52	18.68	11.03	none	none	none	none	none	3.78	29.52	18.68	11.03	ellipsoid	3184.69
Arenga	undulatifolia	P. Chai S19209	undulatifolia_C	Malaysia	K	3.65	29.19	16.66	12.45	none	none	none	none	none	3.65	29.19	16.66	12.45	ellipsoid	3170.13
Arenga	undulatifolia	P. Chai S19209	undulatifolia_C	Malaysia	K	3.31	28.77	17.72	10.37	none	none	none	none	none	3.31	28.77	17.72	10.37	ellipsoid	2768.09
Arenga	undulatifolia	litterature (Mogea, 1991)	undulatifolia_D	na	na	na	30	15	15	none	none	none	none	none	na	30	15	15	ellipsoid	3534.29
Bismarckia	nobilis	J. Dransfield 6443	nobilis_A	Madagascar	K	18.18	43.82	34.64	32.9	ratio1	1.47208	1.07606	1.1502	1.15517	12.3499	40.7225	30.1165	28.4807	ellipsoid close to spherical	18289
Bismarckia	nobilis	J. Dransfield 6443	nobilis_A	Madagascar	K	19.96	47.13	34.35	33.84	ratio1	1.47208	1.07606	1.1502	1.15517	13.5591	43.7986	29.8644	29.2945	ellipsoid close to spherical	20063.1
Bismarckia	nobilis	J. Dransfield 6443	nobilis_A	Madagascar	K	13.43	40.23	29.96	28.55	none	none	none	none	none	13.43	40.23	29.96	28.55	ellipsoid close to spherical	18017.6
Bismarckia	nobilis	L. R. Noblick 5054	nobilis_B	Madagascar	K	12.96	33.16	32.58	29.24	mean	1.57022	1.10489	1.18551	1.22612	8.25363	30.0121	27.4818	23.8476	ellipsoid close to spherical	10298.8
Bismarckia	nobilis	L. R. Noblick 5054	nobilis_B	Madagascar	K	13.02	34.68	32.28	31.02	mean	1.57022	1.10489	1.18551	1.22612	8.29184	31.3878	27.2288	25.2994	ellipsoid close to spherical	11321.3
Bismarckia	nobilis	L. R. Noblick 5054	nobilis_B	Madagascar	K	14.43	34.01	32.84	32.22	mean	1.57022	1.10489	1.18551	1.22612	9.18981	30.7814	27.7011	26.2781	ellipsoid close to spherical	11732.1
Bismarckia	nobilis	L. R. Noblick 5054	nobilis_B	Madagascar	K	12.67	33.57	31.67	30.98	mean	1.57022	1.10489	1.18551	1.22612	8.06894	30.3831	26.7142	25.2668	ellipsoid close to spherical	10738
Bismarckia	nobilis	L. R. Noblick 5054	nobilis_B	Madagascar	K	12.92	32.48	32.35	31.35	mean	1.57022	1.10489	1.18551	1.22612	8.22816	29.3966	27.2878	25.5685	ellipsoid close to spherical	10739.2
Bismarckia	nobilis	L. R. Noblick 5054	nobilis_B	Madagascar	K	11.79	31.79	30.71	29.55	mean	1.57022	1.10489	1.18551	1.22612	7.50851	28.7721	25.9044	24.1005	ellipsoid close to spherical	9405.24
Bismarckia	nobilis	L. R. Noblick 5054	nobilis_B	Madagascar	K	13.91	32.97	32.95	32.81	mean	1.57022	1.10489	1.18551	1.22612	8.85864	29.8401	27.7939	26.7593	ellipsoid close to spherical	11620.4
Bismarckia	nobilis	L. R. Noblick 5054	nobilis_B	Madagascar	K	12.3	32.15	31.28	30.6	mean	1.57022	1.10489	1.18551	1.22612	7.83331	29.0979	26.3852	24.9568	ellipsoid close to spherical	10032.6
Bismarckia	nobilis	L. R. Noblick 5054	nobilis_B	Madagascar	K	13.2	32.37	31.55	31.03	mean	1.57022	1.10489	1.18551	1.22612	8.40648	29.2971	26.613	25.3075	ellipsoid close to spherical	10331.6
Bismarckia	nobilis	L. R. Noblick 5054	nobilis_B	Madagascar	K	12.81	32.27	31.26	31.04	mean	1.57022	1.10489	1.18551	1.22612	8.1581	29.2065	26.3684	25.3157	ellipsoid close to spherical	10208.3
Bismarckia	nobilis	L. R. Noblick 5056	nobilis_C	Madagascar	K	16.93	37.9	34.47	32.62	ratio2	1.66836	1.13372	1.22082	1.29707	10.1477	33.4299	28.2351	25.149	ellipsoid close to spherical	12429.2
Bismarckia	nobilis	L. R. Noblick 5056	nobilis_C	Madagascar	K	16.08	37.53	35.82	34.7	ratio2	1.66836	1.13372	1.22082	1.29707	9.63822	33.1035	29.3409	26.7526	ellipsoid close to spherical	13605.4
Bismarckia	nobilis	L. R. Noblick 5056	nobilis_C	Madagascar	K	11.82	33.13	30.16	28.31	none	none	none	none	none	11.82	33.13	30.16	28.31	ellipsoid close to spherical	14811.2
Borassodendron	borneense	J. Dransfield 774	borneense_A	Malaysia	K	140.027	96.5	56.96	38.7	none	none	none	none	none	140.027	96.5	56.96	38.7	ellipsoid	111380
Borassodendron	borneense	J. Dransfield 774	borneense_A	Malaysia	K	140.027	96.5	54.66	41.38	none	none	none	none	none	140.027	96.5	54.66	41.38	ellipsoid	114284
Borassodendron	borneense	J. Dransfield 774	borneense_A	Malaysia	K	140.027	96.5	52.07	40.67	none	none	none	none	none	140.027	96.5	52.07	40.67	ellipsoid	107001
Borassodendron	machadonis	H.N. Ridley K001098621	machadonis_A	Malaysia	K	28.56	73.13	44.42	28.5	none	none	none	none	none	28.56	73.13	44.42	28.5	ellipsoid	48475
Borassodendron	machadonis	H.N. Ridley K001098621	machadonis_A	Malaysia	K	28.9	70.2	41.96	31.62	none	none	none	none	none	28.9	70.2	41.96	31.62	ellipsoid	48767.8
Borassodendron	machadonis	H.N. Ridley K001098621	machadonis_A	Malaysia	K	29.53	73.59	43.29	31.01	none	none	none	none	none	29.53	73.59	43.29	31.01	ellipsoid	51725.7
Borassodendron	machadonis	B. Everard 123	machadonis_B	Singapore (cult)	K	51.0467	66.61	39.63	29.54	none	none	none	none	none	51.0467	66.61	39.63	29.54	ellipsoid	40829.4
Borassodendron	machadonis	B. Everard 123	machadonis_B	Singapore (cult)	K	51.0467	66.61	42.16	28.75	none	none	none	none	none	51.0467	66.61	42.16	28.75	ellipsoid	42274.3
Borassodendron	machadonis	B. Everard 123	machadonis_B	Singapore (cult)	K	51.0467	66.61	41.68	30.32	none	none	none	none	none	51.0467	66.61	41.68	30.32	ellipsoid	44075.3
Borassodendron	machadonis	litterature (Dransfield, 1972)	machadonis_C	na	na	na	80	50	40	none	none	none	none	none	na	80	50	40	ellipsoid	83775.8
Borassus	aethiopum M	H. J. Beentje & J. Beentje 4708	aethiopum_A	Madagascar	K	78.8	40.28	28.25	19.25	none	none	none	none	none	78.8	40.28	28.25	19.25	close to rectangular parallelepipedic	21904.8
Borassus	aethiopum M	H. J. Beentje & J. Beentje 4708	aethiopum_A	Madagascar	K	57.72	32.72	26.51	18.05	none	none	none	none	none	57.72	32.72	26.51	18.05	close to rectangular parallelepipedic	15656.7
Borassus	aethiopum M	H. J. Beentje & J. Beentje 4708	aethiopum_A	Madagascar	K	90.64	31.94	26.97	17.48	none	none	none	none	none	90.64	31.94	26.97	17.48	close to rectangular parallelepipedic	15057.7
Borassus	aethiopum M	H. J. Beentje & J. Beentje 4708	aethiopum_A	Madagascar	K	54.32	32.47	27.75	18	none	none	none	none	none	54.32	32.47	27.75	18	close to rectangular parallelepipedic	16218.8
Borassus	aethiopum M	H. J. Beentje & J. Beentje 4708	aethiopum_A	Madagascar	K	29.94	30.13	24.89	17.13	none	none	none	none	none	29.94	30.13	24.89	17.13	close to rectangular parallelepipedic	12846.4
Borassus	aethiopum M	H. J. Beentje & J. Beentje 4708	aethiopum_A	Madagascar	K	83.99	32.46	27.16	17.88	none	none	none	none	none	83.99	32.46	27.16	17.88	close to rectangular parallelepipedic	15763.3
Borassus	aethiopum M	H. J. Beentje & J. Beentje 4708	aethiopum_A	Madagascar	K	31.77	29.27	24.29	16.81	none	none	none	none	none	31.77	29.27	24.29	16.81	close to rectangular parallelepipedic	11951.4
Borassus	aethiopum A	J. Basinski 12	aethiopum_B	Sudan	K	66.12	85.23	75.06	51.59	none	none	none	none	none	66.12	85.23	75.06	51.59	close to rectangular parallelepipedic	330040
Borassus	aethiopum A	J. Basinski 12	aethiopum_B	Sudan	K	63.77	85.34	73.28	52.55	none	none	none	none	none	63.77	85.34	73.28	52.55	close to rectangular parallelepipedic	328633
Borassus	aethiopum A	?Wuhen? 3136	aethiopum_C	Sudan	K	113.09	87.37	86.79	51.95	none	none	none	none	none	113.09	87.37	86.79	51.95	close to rectangular parallelepipedic	393929
Borassus	aethiopum A	J. Dransfield 4812	aethiopum_D	Kenya	K	110.19	94.93	80.13	57.33	none	none	none	none	none	110.19	94.93	80.13	57.33	close to rectangular parallelepipedic	436094
Borassus	aethiopum A	J. Dransfield 4812	aethiopum_D	Kenya	K	94.25	91.63	84.83	57.44	none	none	none	none	none	94.25	91.63	84.83	57.44	close to rectangular parallelepipedic	446480
Borassus	aethiopum A	J. Dransfield 4812	aethiopum_D	Kenya	K	72.44	91.01	74.16	50.46	none	none	none	none	none	72.44	91.01	74.16	50.46	close to rectangular parallelepipedic	340570
Borassus	aethiopum A	J. Dransfield 4812	aethiopum_D	Kenya	K	123.77	102.18	71.15	46.56	none	none	none	none	none	123.77	102.18	71.15	46.56	close to rectangular parallelepipedic	338496
Borassus	aethiopum A	J. Dransfield 4812	aethiopum_D	Kenya	K	186.95	95.69	86.48	56.13	none	none	none	none	none	186.95	95.69	86.48	56.13	close to rectangular parallelepipedic	464491
Borassus	aethiopum A	J. Dransfield 4818	aethiopum_E	Tanzania	K	172.02	99.51	85.48	54.83	none	none	none	none	none	172.02	99.51	85.48	54.83	close to rectangular parallelepipedic	466390
Borassus	aethiopum A	J. Dransfield 4818	aethiopum_E	Tanzania	K	169.74	101.03	88.4	52.92	none	none	none	none	none	169.74	101.03	88.4	52.92	close to rectangular parallelepipedic	472631
Borassus	aethiopum A	J.M. Fay K001098630	aethiopum_F	Central African Republic	K	254.04	114.79	104.28	63.97	none	none	none	none	none	254.04	114.79	104.28	63.97	close to rectangular parallelepipedic	765740
Borassus	aethiopum A	Jean Pawek 13220	aethiopum_G	Malawi	K	155.3	88.36	88.32	56.44	none	none	none	none	none	155.3	88.36	88.32	56.44	close to rectangular parallelepipedic	440455
Borassus	aethiopum A	K001098633	aethiopum_H	na	K	40.43	82.61	75.23	38.14	none	none	none	none	none	40.43	82.61	75.23	38.14	close to rectangular parallelepipedic	237031
Borassus	aethiopum A	M. Cheek 15934	aethiopum_I	Guinea Conakry	K	112.41	97.94	74.11	54.89	none	none	none	none	none	112.41	97.94	74.11	54.89	close to rectangular parallelepipedic	398410
Borassus	aethiopum A	M. Cheek 15934	aethiopum_I	Guinea Conakry	K	67.25	96.89	75.15	56.28	none	none	none	none	none	67.25	96.89	75.15	56.28	close to rectangular parallelepipedic	409791
Borassus	aethiopum M	R. P. Bayton 57	aethiopum_J	Madagascar	K	134.83	84.25	81.52	55.65	none	none	none	none	none	134.83	84.25	81.52	55.65	close to rectangular parallelepipedic	382208
Borassus	aethiopum M	R. P. Bayton 57	aethiopum_J	Madagascar	K	130.4	82.35	80.74	54.32	none	none	none	none	none	130.4	82.35	80.74	54.32	close to rectangular parallelepipedic	361170
Borassus	aethiopum A	B. D. Burtt 1659	aethiopum_K	Tanzania	K	na	111.84	110.96	63.94	none	none	none	none	none	na	111.84	110.96	63.94	close to rectangular parallelepipedic	793480
Borassus	aethiopum A	B. D. Burtt 1659	aethiopum_K	Tanzania	K	na	105.7	95.27	62.53	none	none	none	none	none	na	105.7	95.27	62.53	close to rectangular parallelepipedic	629680
Borassus	aethiopum A	Min litterature (Bayton, 2007)	aethiopum_L	na	na	na	64	54	42	none	none	none	none	none	na	64	54	42	close to rectangular parallelepipedic	145152
Borassus	aethiopum A	Max litterature (Bayton, 2007)	aethiopum_M	na	na	na	109	80	57	none	none	none	none	none	na	109	80	57	close to rectangular parallelepipedic	497040
Borassus	akeassii	Min litterature (Bayton, 2007)	akeassii_A	na	na	100	68	54	54	none	none	none	none	none	100	68	54	54	close to rectangular parallelepipedic?	198288
Borassus	akeassii	Max litterature (Bayton, 2007)	akeassii_B	na	na	100	93	75	75	none	none	none	none	none	100	93	75	75	close to rectangular parallelepipedic?	523125
Borassus	flabellifer	C. Jefffery 1165	flabellifer_A	Seychelles	K	103.31	113.03	79.21	51.22	none	none	none	none	none	103.31	113.03	79.21	51.22	ellipsoid	240111
Borassus	flabellifer	Min litterature (Bayton, 2007)	flabellifer_B	na	na	na	61	44	31	none	none	none	none	none	na	61	44	31	ellipsoid	43565.5
Borassus	flabellifer	Max litterature (Bayton, 2007)	flabellifer_C	na	na	na	108	85	46	none	none	none	none	none	na	108	85	46	ellipsoid	221105
Borassus	heineanus	Min litterature (Bayton, 2007)	heineana_A	na	na	na	92	48	40	none	none	none	none	none	na	92	48	40	ellipsoid	92488.5
Borassus	heineanus	Max litterature (Bayton, 2007)	heineana_B	na	na	na	105	70	45	none	none	none	none	none	na	105	70	45	ellipsoid	173180
Borassus	madagascariensis	Blaise, David Du Puy and David Baum MB256/K001098747	madagascarensis_A	Madagascar	K	257	115.5	113	74	none	none	none	none	none	257	115.5	113	74	close to rectangular parallelepipedic	965811
Borassus	madagascariensis	Blaise, David Du Puy and David Baum MB256/K001098747	madagascarensis_A	Madagascar	K	383	138	114	76	none	none	none	none	none	383	138	114	76	close to rectangular parallelepipedic	1195632
Borassus	madagascariensis	L.R. Nobilick 5055	madagascarensis_B	Madagascar	K	105.63	107.72	82.91	55.59	none	none	none	none	none	105.63	107.72	82.91	55.59	close to rectangular parallelepipedic	496478
Borassus	madagascariensis	M. E. Darian DVM K001098749	madagascarensis_C	na	K	217.61	115.05	114.38	67.82	none	none	none	none	none	217.61	115.05	114.38	67.82	close to rectangular parallelepipedic	892472
Borassus	madagascariensis	R.P. Bayton 47	madagascarensis_D	Madagascar	K	125.93	93	91.79	64.01	none	none	none	none	none	125.93	93	91.79	64.01	close to rectangular parallelepipedic	546419
Borassus	madagascariensis	R.P. Bayton 47	madagascarensis_D	Madagascar	K	138.33	94.94	91.97	62.49	none	none	none	none	none	138.33	94.94	91.97	62.49	close to rectangular parallelepipedic	545640
Borassus	madagascariensis	R. P. Bayton 48	madagascarensis_E	Madagascar	K	161.61	101.14	94.92	65.8	none	none	none	none	none	161.61	101.14	94.92	65.8	close to rectangular parallelepipedic	631694
Borassus	madagascariensis	R. P. Bayton 48	madagascarensis_E	Madagascar	K	98.28	91.27	87.8	68.97	none	none	none	none	none	98.28	91.27	87.8	68.97	close to rectangular parallelepipedic	552692
Borassus	madagascariensis	R. P. Bayton 48	madagascarensis_E	Madagascar	K	190.8	108.19	99.85	68.47	none	none	none	none	none	190.8	108.19	99.85	68.47	close to rectangular parallelepipedic	739666
Borassus	madagascariensis	R. P. Bayton 48	madagascarensis_E	Madagascar	K	210.39	102.46	100.07	70.27	none	none	none	none	none	210.39	102.46	100.07	70.27	close to rectangular parallelepipedic	720490
Borassus	madagascariensis	R. P. Bayton 48	madagascarensis_E	Madagascar	K	146.72	94.49	90.95	63.57	none	none	none	none	none	146.72	94.49	90.95	63.57	close to rectangular parallelepipedic	546312
Borassus	madagascariensis	R. P. Bayton 48	madagascarensis_E	Madagascar	K	362.59	124.08	110.58	69.67	none	none	none	none	none	362.59	124.08	110.58	69.67	close to rectangular parallelepipedic	955926
Borassus	madagascariensis	R. P. Bayton 48	madagascarensis_E	Madagascar	K	225.04	113.53	107.47	70.25	none	none	none	none	none	225.04	113.53	107.47	70.25	close to rectangular parallelepipedic	857125
Borassus	madagascariensis	R. P. Bayton 48	madagascarensis_E	Madagascar	K	150.53	104.86	94.27	64.9	none	none	none	none	none	150.53	104.86	94.27	64.9	close to rectangular parallelepipedic	641546
Borassus	madagascariensis	Min litterature (Bayton, 2007)	madagascarensis_F	na	na	na	87	83	63	none	none	none	none	none	na	87	83	63	close to rectangular parallelepipedic	454923
Borassus	madagascariensis	Max litterature (Bayton, 2007)	madagascarensis_G	na	na	na	121	123	75	none	none	none	none	none	na	121	123	75	close to rectangular parallelepipedic	1116225
Caryota	mitis	C. X. Furtado 31101	mitis_A	Malaysia	K	0.16	7.41	6.29	5.62	none	none	none	none	none	0.16	7.41	6.29	5.62	ellipsoid	137.153
Caryota	mitis	C. X. Furtado 31101	mitis_A	Malaysia	K	0.09	6.36	5.72	4.84	none	none	none	none	none	0.09	6.36	5.72	4.84	ellipsoid	92.1928
Caryota	mitis	C. X. Furtado 31101	mitis_A	Malaysia	K	0.17	7.62	7.19	6.54	none	none	none	none	none	0.17	7.62	7.19	6.54	ellipsoid	187.612
Caryota	mitis	C. X. Furtado 31101	mitis_A	Malaysia	K	0.15	7.67	7.52	5.9	none	none	none	none	none	0.15	7.67	7.52	5.9	ellipsoid	178.182
Caryota	mitis	C. X. Furtado 31101	mitis_A	Malaysia	K	0.17	8.24	7.11	6.13	none	none	none	none	none	0.17	8.24	7.11	6.13	ellipsoid	188.042
Caryota	mitis	C. X. Furtado 31101	mitis_A	Malaysia	K	0.17	7.67	7.12	5.58	none	none	none	none	none	0.17	7.67	7.12	5.58	ellipsoid	159.554
Caryota	mitis	Commercial	mitis_B	na	H. Pritchard collection	0.2628	8.5	6.7	6.4	none	none	none	none	none	0.2628	8.5	6.7	6.4	ellipsoid	190.841
Caryota	mitis	Commercial	mitis_C	na	H. Pritchard collection	0.2891	9	6.6	6.6	none	none	none	none	none	0.2891	9	6.6	6.6	ellipsoid	205.272
Caryota	mitis	Commercial	mitis_D	na	H. Pritchard collection	0.3064	8.7	7.1	6.6	none	none	none	none	none	0.3064	8.7	7.1	6.6	ellipsoid	213.462
Caryota	mitis	Commercial	mitis_E	na	H. Pritchard collection	0.3063	9.3	7.2	7.1	none	none	none	none	none	0.3063	9.3	7.2	7.1	ellipsoid	248.927
Caryota	mitis	Commercial	mitis_F	na	H. Pritchard collection	0.2382	8.5	6.3	6	none	none	none	none	none	0.2382	8.5	6.3	6	ellipsoid	168.232
Caryota	mitis	Commercial	mitis_G	na	H. Pritchard collection	0.19	7.6	6.1	5.7	none	none	none	none	none	0.19	7.6	6.1	5.7	ellipsoid	138.362
Caryota	mitis	Commercial	mitis_H	na	H. Pritchard collection	0.2801	8.7	6.5	6.3	none	none	none	none	none	0.2801	8.7	6.5	6.3	ellipsoid	186.54
Caryota	mitis	Commercial	mitis_I	na	H. Pritchard collection	0.2842	8.8	6.6	6.3	none	none	none	none	none	0.2842	8.8	6.6	6.3	ellipsoid	191.587
Caryota	mitis	Commercial	mitis_J	na	H. Pritchard collection	0.2637	8.6	6.6	6.2	none	none	none	none	none	0.2637	8.6	6.6	6.2	ellipsoid	184.261
Caryota	mitis	Commercial	mitis_K	na	H. Pritchard collection	0.2497	8.4	6.6	6.3	none	none	none	none	none	0.2497	8.4	6.6	6.3	ellipsoid	182.878
Caryota	ophiopellis	Dowe and Cabalion, 1996; Dowe 0130	ophiopellis_A	Vanuatu	K	na	10	7	7	none	none	none	none	none	na	10	7	7	ellipsoid (tear shaped)	256.563
Chuniophoenix	hainanensis	Min litterature (Zona, 1998)	hainanensis_A	na	na	na	11.5	11.5	10	none	none	none	none	none	na	11.5	11.5	10	ellipsoid close to spherical	692.459
Chuniophoenix	hainanensis	Max litterature (Zona, 1998)	hainanensis_B	na	na	na	15.1	15.1	13.3	none	none	none	none	none	na	15.1	15.1	13.3	ellipsoid close to spherical	1587.83
Chuniophoenix	nana	W. T. Tsang 29463	nana_A	Vietnam	K	0.14	6.19	6.14	5.31	none	none	none	none	none	0.14	6.19	6.14	5.31	ellipsoid close to spherical	105.67
Chuniophoenix	nana	W. T. Tsang 29463	nana_A	Vietnam	K	0.38	8.63	7.38	6.99	none	none	none	none	none	0.38	8.63	7.38	6.99	ellipsoid close to spherical	233.1
Chuniophoenix	nana	W. T. Tsang 29463	nana_A	Vietnam	K	0.21	6.73	6.24	6.22	none	none	none	none	none	0.21	6.73	6.24	6.22	ellipsoid close to spherical	136.769
Chuniophoenix	nana	W. T. Tsang 29463	nana_A	Vietnam	K	0.19	6.16	6.05	5.3	none	none	none	none	none	0.19	6.16	6.05	5.3	ellipsoid close to spherical	103.421
Chuniophoenix	nana	W. T. Tsang 29463	nana_A	Vietnam	K	0.24	7.12	6.54	5.88	none	none	none	none	none	0.24	7.12	6.54	5.88	ellipsoid close to spherical	143.362
Chuniophoenix	nana	W. T. Tsang 29463	nana_A	Vietnam	K	0.56	11.46	11.38	9.25	none	none	none	none	none	0.56	11.46	11.38	9.25	ellipsoid close to spherical	631.637
Chuniophoenix	nana	W. T. Tsang 29463	nana_A	Vietnam	K	0.65	11.54	10.75	9.6	none	none	none	none	none	0.65	11.54	10.75	9.6	ellipsoid close to spherical	623.568
Chuniophoenix	nana	W. T. Tsang 29463	nana_A	Vietnam	K	0.3	11.17	10.92	6.66	none	none	none	none	none	0.3	11.17	10.92	6.66	ellipsoid close to spherical	425.352
Chuniophoenix	nana	W. T. Tsang 29463	nana_A	Vietnam	K	0.3	10.2	8.32	7.75	none	none	none	none	none	0.3	10.2	8.32	7.75	ellipsoid close to spherical	344.369
Chuniophoenix	nana	W. T. Tsang 29463	nana_A	Vietnam	K	0.38	10.47	9.35	9.12	none	none	none	none	none	0.38	10.47	9.35	9.12	ellipsoid close to spherical	467.468
Chuniophoenix	nana	Min litterature (Zona, 1998)	nana_B	na	na	na	8.7	8.7	7.4	none	none	none	none	none	na	8.7	8.7	7.4	ellipsoid close to spherical	293.271
Chuniophoenix	nana	Max litterature (Zona, 1998)	nana_B	na	na	na	12.1	12.1	10.9	none	none	none	none	none	na	12.1	12.1	10.9	ellipsoid close to spherical	835.595
Corypha	taliera	litterature (Khondker et al., 2010)	taliera_A	na	na	na	23.3	19.4	19.4	none	none	none	none	none	na	23.3	19.4	19.4	ellipsoid close to spherical	4591.54
Corypha	umbraculifera	A. H. F. Alston K001098285	umbraculifera_A	Sri Lanka	K	4.95	18.86	18.6	18.22	none	none	none	none	none	4.95	18.86	18.6	18.22	spherical	3346.58
Corypha	umbraculifera	A. H. F. Alston K001098285	umbraculifera_A	Sri Lanka	K	5.87	20.45	20.31	20.18	none	none	none	none	none	5.87	20.45	20.31	20.18	spherical	4388.57
Corypha	umbraculifera	A. H. F. Alston K001098285	umbraculifera_A	Sri Lanka	K	7.76	22.82	22.38	21.74	none	none	none	none	none	7.76	22.82	22.38	21.74	spherical	5813.45
Corypha	umbraculifera	A. H. F. Alston K001098285	umbraculifera_A	Sri Lanka	K	5.85	22.21	20.5	19.42	none	none	none	none	none	5.85	22.21	20.5	19.42	spherical	4629.67
Corypha	umbraculifera	A. H. F. Alston K001098285	umbraculifera_A	Sri Lanka	K	5.54	20.17	19.49	19.29	none	none	none	none	none	5.54	20.17	19.49	19.29	spherical	3970.53
Corypha	umbraculifera	A. H. F. Alston K001098285	umbraculifera_A	Sri Lanka	K	4.79	19.18	18.05	18.04	none	none	none	none	none	4.79	19.18	18.05	18.04	spherical	3270.1
Corypha	umbraculifera	A. H. F. Alston K001098285	umbraculifera_A	Sri Lanka	K	6.43	21.96	20.21	20.05	none	none	none	none	none	6.43	21.96	20.21	20.05	spherical	4659.2
Corypha	umbraculifera	A. H. F. Alston K001098285	umbraculifera_A	Sri Lanka	K	6.51	21.91	21.01	20.75	none	none	none	none	none	6.51	21.91	21.01	20.75	spherical	5001.33
Corypha	umbraculifera	A. H. F. Alston K001098285	umbraculifera_A	Sri Lanka	K	6.23	21.16	20.53	19.88	none	none	none	none	none	6.23	21.16	20.53	19.88	spherical	4521.89
Corypha	umbraculifera	A. H. F. Alston K001098285	umbraculifera_A	Sri Lanka	K	5.62	21.14	19.97	19.39	none	none	none	none	none	5.62	21.14	19.97	19.39	spherical	4286.07
Corypha	umbraculifera	Chen San-yang 18836	umbraculifera_B	na	K	4.07	19.18	17.04	16.8	none	none	none	none	none	4.07	19.18	17.04	16.8	spherical	2874.92
Corypha	umbraculifera	Chen San-yang 18836	umbraculifera_B	na	K	5.86	31.27	29.27	27.85	none	none	none	none	none	5.86	31.27	29.27	27.85	spherical	13346.7
Corypha	umbraculifera	Commercial	umbraculifera_C	na	H. Pritchard collection	6.9962	22.1	20.8	20.7	none	none	none	none	none	6.9962	22.1	20.8	20.7	spherical	4982.24
Corypha	umbraculifera	Commercial	umbraculifera_D	na	H. Pritchard collection	6.327	22.3	20	19.8	none	none	none	none	none	6.327	22.3	20	19.8	spherical	4623.8
Corypha	umbraculifera	Commercial	umbraculifera_E	na	H. Pritchard collection	7.6203	23.2	21.5	21.5	none	none	none	none	none	7.6203	23.2	21.5	21.5	spherical	5615.18
Corypha	umbraculifera	Commercial	umbraculifera_F	na	H. Pritchard collection	7.3451	23.7	21.5	21.1	none	none	none	none	none	7.3451	23.7	21.5	21.1	spherical	5629.47
Corypha	umbraculifera	Commercial	umbraculifera_G	na	H. Pritchard collection	7.3164	23.4	21.5	21.3	none	none	none	none	none	7.3164	23.4	21.5	21.3	spherical	5610.9
Corypha	umbraculifera	Commercial	umbraculifera_H	na	H. Pritchard collection	6.1261	21.7	19.8	19.6	none	none	none	none	none	6.1261	21.7	19.8	19.6	spherical	4409.4
Corypha	umbraculifera	Commercial	umbraculifera_I	na	H. Pritchard collection	6.3931	22	19.9	19.8	none	none	none	none	none	6.3931	22	19.9	19.8	spherical	4538.78
Corypha	umbraculifera	Commercial	umbraculifera_J	na	H. Pritchard collection	7.2774	23	21.2	20.9	none	none	none	none	none	7.2774	23	21.2	20.9	spherical	5335.91
Corypha	umbraculifera	Commercial	umbraculifera_K	na	H. Pritchard collection	6.8874	22.1	20.9	20.6	none	none	none	none	none	6.8874	22.1	20.9	20.6	spherical	4982.01
Corypha	umbraculifera	Commercial	umbraculifera_L	na	H. Pritchard collection	7.4786	22.5	21.2	21	none	none	none	none	none	7.4786	22.5	21.2	21	spherical	5244.89
Corypha	utan	Apostol 5927	utan_A	na	K	2.55	14.73	14.69	14.32	none	none	none	none	none	2.55	14.73	14.69	14.32	spherical	1622.43
Corypha	utan	Apostol 5927	utan_A	na	K	2.45	16.58	14.96	14.82	none	none	none	none	none	2.45	16.58	14.96	14.82	spherical	1924.7
Corypha	utan	C. X. Furtado 29226	utan_B	Singapore	K	3.26	18.65	18.45	17.84	ratio2	1.50775	1.3344	1.27437	1.24682	2.16216	13.9763	14.4778	14.3084	spherical	1515.94
Corypha	utan	C. X. Furtado 29226	utan_B	Singapore	K	3.17	18.51	18.28	17.89	ratio2	1.50775	1.3344	1.27437	1.24682	2.10247	13.8714	14.3444	14.3485	spherical	1494.88
Corypha	utan	C. X. Furtado 29226	utan_B	Singapore	K	3.09	19.9	17.88	17.79	ratio2	1.50775	1.3344	1.27437	1.24682	2.04941	14.913	14.0305	14.2683	spherical	1563.18
Corypha	utan	C. X. Furtado 29226	utan_B	Singapore	K	3.06	18.2	17.67	16.94	ratio2	1.50775	1.3344	1.27437	1.24682	2.02951	13.6391	13.8657	13.5865	spherical	1345.35
Corypha	utan	C. X. Furtado 29226	utan_B	Singapore	K	3.23	18.91	18.06	17.28	ratio2	1.50775	1.3344	1.27437	1.24682	2.14226	14.1711	14.1718	13.8592	spherical	1457.36
Corypha	utan	C. X. Furtado 29226	utan_B	Singapore	K	3.45	19.89	18.4	17.64	ratio2	1.50775	1.3344	1.27437	1.24682	2.28817	14.9055	14.4386	14.148	spherical	1594.28
Corypha	utan	C. X. Furtado 29226	utan_B	Singapore	K	2.58	15.58	14.98	14.95	none	none	none	none	none	2.58	15.58	14.98	14.95	spherical	1826.92
Corypha	utan	C. X. Furtado 29226	utan_B	Singapore	K	3.33	19.45	19.04	18.42	ratio2	1.50775	1.3344	1.27437	1.24682	2.20859	14.5758	14.9408	14.7736	spherical	1684.57
Corypha	utan	C. X. Furtado 29226	utan_B	Singapore	K	3.46	19	17.94	17.18	ratio2	1.50775	1.3344	1.27437	1.24682	2.29481	14.2386	14.0776	13.779	spherical	1446.15
Corypha	utan	C. X. Furtado 29226	utan_B	Singapore	K	3.2	18.02	17.55	17.06	ratio2	1.50775	1.3344	1.27437	1.24682	2.12237	13.5042	13.7716	13.6828	spherical	1332.37
Corypha	utan	H. H. Bartlett 14138	utan_C	Philippines	K	2.09	16.5	16.17	15.03	none	none	none	none	none	2.09	16.5	16.17	15.03	spherical	2099.67
Corypha	utan	H. H. Bartlett 14138	utan_C	Philippines	K	1.74	15.7	13.32	12.81	none	none	none	none	none	1.74	15.7	13.32	12.81	spherical	1402.66
Corypha	utan	H. H. Bartlett 14138	utan_C	Philippines	K	1.85	15.25	14.02	13.35	none	none	none	none	none	1.85	15.25	14.02	13.35	spherical	1494.51
Corypha	utan	H. H. Bartlett 14138	utan_C	Philippines	K	2.03	15.55	14.38	13.85	none	none	none	none	none	2.03	15.55	14.38	13.85	spherical	1621.58
Corypha	utan	H. H. Bartlett 14138	utan_C	Philippines	K	2.05	17.05	15.01	14.69	none	none	none	none	none	2.05	17.05	15.01	14.69	spherical	1968.46
Corypha	utan	H. H. Bartlett 14138	utan_C	Philippines	K	1.88	15.44	13.8	13.35	none	none	none	none	none	1.88	15.44	13.8	13.35	spherical	1489.38
Hyphaene	coriacea	J. Kirk 147-1883	coriacea_A	E. Trop. Africa	K	23.71	56.59	46.44	42.22	mean	na	1.26368	1.2491	1.37965	na	44.7818	37.1788	30.6019	ellipsoid pyriform	26677.4
Hyphaene	coriacea	J. Kirk 147-1883	coriacea_A	E. Trop. Africa	K	20.11	53.68	41.62	40.82	mean	na	1.26368	1.2491	1.37965	na	42.479	33.32	29.5872	ellipsoid pyriform	21927.1
Hyphaene	coriacea	J. Kirk 147-1883	coriacea_A	E. Trop. Africa	K	20.17	53.13	44.17	38.83	mean	na	1.26368	1.2491	1.37965	na	42.0437	35.3615	28.1448	ellipsoid pyriform	21909.3
Hyphaene	coriacea	J. Kirk 147-1883	coriacea_A	E. Trop. Africa	K	16.89	50.72	41.51	37.82	mean	na	1.26368	1.2491	1.37965	na	40.1366	33.232	27.4127	ellipsoid pyriform	19144.7
Hyphaene	coriacea	J. Kirk 147-1883	coriacea_A	E. Trop. Africa	K	21.24	58.04	44.43	42.71	mean	na	1.26368	1.2491	1.37965	na	45.9292	35.5696	30.9571	ellipsoid pyriform	26480.6
Hyphaene	coriacea	J. Kirk 147-1883	coriacea_A	E. Trop. Africa	K	17.64	50.3	40.72	38.88	mean	na	1.26368	1.2491	1.37965	na	39.8043	32.5995	28.181	ellipsoid pyriform	19146.8
Hyphaene	coriacea	J. Kirk 147-1883	coriacea_A	E. Trop. Africa	K	18.6	54.46	44.08	39.21	mean	na	1.26368	1.2491	1.37965	na	43.0962	35.2894	28.4202	ellipsoid pyriform	22631.3
Hyphaene	coriacea	J. Kirk 147-1883	coriacea_A	E. Trop. Africa	K	23.83	53.8	45.03	43.07	mean	na	1.26368	1.2491	1.37965	na	42.5739	36.05	31.218	ellipsoid pyriform	25087.2
Hyphaene	coriacea	J. Kirk 147-1883	coriacea_A	E. Trop. Africa	K	19.78	54.59	44.29	39.87	mean	na	1.26368	1.2491	1.37965	na	43.1991	35.4576	28.8986	ellipsoid pyriform	23177.1
Hyphaene	coriacea	J. Kirk 147-1883	coriacea_A	E. Trop. Africa	K	17.44	50.46	40.78	38.09	mean	na	1.26368	1.2491	1.37965	na	39.9309	32.6475	27.6084	ellipsoid pyriform	18845.1
Hyphaene	coriacea	J. Kirk 147-1883	coriacea_A	E. Trop. Africa	K	20.13	52.02	43.45	42.59	mean	na	1.26368	1.2491	1.37965	na	41.1654	34.7851	30.8701	ellipsoid pyriform	23145.2
Hyphaene	coriacea	P.G. Greenway 2765	coriacea_B	Tanzania	K	13.9	39.35	36.66	33.56	mean	na	1.26368	1.2491	1.37965	na	31.1391	29.3492	24.325	ellipsoid pyriform	11640
Hyphaene	coriacea	P.G. Greenway 2765	coriacea_B	Tanzania	K	14.32	45.63	35.26	30.73	mean	na	1.26368	1.2491	1.37965	na	36.1087	28.2284	22.2737	ellipsoid pyriform	11887.5
Hyphaene	coriacea	P.G. Greenway 2765	coriacea_B	Tanzania	K	12.41	39.83	34.51	27.51	mean	na	1.26368	1.2491	1.37965	na	31.519	27.6279	19.9398	ellipsoid pyriform	9091.59
Hyphaene	coriacea	P.G. Greenway 2765	coriacea_B	Tanzania	K	12.47	41.74	35.87	27.54	mean	na	1.26368	1.2491	1.37965	na	33.0304	28.7167	19.9616	ellipsoid pyriform	9913.84
Hyphaene	coriacea	P.G. Greenway 2765	coriacea_B	Tanzania	K	12.76	42.43	37.11	30.18	mean	na	1.26368	1.2491	1.37965	na	33.5764	29.7094	21.8751	ellipsoid pyriform	11425.6
Hyphaene	coriacea	P.G. Greenway 2765	coriacea_B	Tanzania	K	15.47	44.72	38.61	30.92	mean	na	1.26368	1.2491	1.37965	na	35.3886	30.9103	22.4114	ellipsoid pyriform	12836.2
Hyphaene	coriacea	P.G. Greenway 2765	coriacea_B	Tanzania	K	15.36	41.82	36.52	31.28	mean	na	1.26368	1.2491	1.37965	na	33.0937	29.2371	22.6724	ellipsoid pyriform	11486.2
Hyphaene	coriacea	P.G. Greenway 2765	coriacea_B	Tanzania	K	14.35	40.08	38.39	32.8	mean	na	1.26368	1.2491	1.37965	na	31.7168	30.7342	23.7741	ellipsoid pyriform	12134.3
Hyphaene	coriacea	K001098411	coriacea_C	Natal	K	na	45.61	44.81	43.22	none	none	none	none	none	na	45.61	44.81	43.22	ellipsoid pyriform	46250.7
Hyphaene	coriacea	K001098411	coriacea_C	Natal	K	na	40.76	37.38	32.46	none	none	none	none	none	na	40.76	37.38	32.46	ellipsoid pyriform	25895.3
Hyphaene	coriacea	K001098411	coriacea_C	Natal	K	na	45.69	38.72	35.7	none	none	none	none	none	na	45.69	38.72	35.7	ellipsoid pyriform	33069.2
Hyphaene	coriacea	K001098408	coriacea_D	E. Trop. Africa	K	na	36.16	34.58	27.03	none	none	none	none	none	na	36.16	34.58	27.03	ellipsoid pyriform	17696.9
Hyphaene	coriacea	K001098407	coriacea_E	Natal	K	na	45.38	37.99	34.98	none	none	none	none	none	na	45.38	37.99	34.98	ellipsoid pyriform	31575.6
Hyphaene	coriacea	I.R. Dale K374	coriacea_F	Kenya	K	na	55.03	42.55	32.9	none	none	none	none	none	na	55.03	42.55	32.9	ellipsoid pyriform	40336.1
Hyphaene	dichotoma	M. Tissera K001083682	dichotoma_A	Sri Lanka	K	28.41	58.94	44.14	41.1	ratio	na	1.34369	1.18903	1.35902	na	43.8642	37.1227	30.2424	ellipsoid	25784.9
Hyphaene	dichotoma	M. Tissera K001083682	dichotoma_A	Sri Lanka	K	44.76	71.83	52.78	45.89	ratio	na	1.34369	1.18903	1.35902	na	53.4572	44.3891	33.767	ellipsoid	41954
Hyphaene	dichotoma	M. Tissera K001083682	dichotoma_A	Sri Lanka	K	24.44	55.57	46.12	39.73	ratio	na	1.34369	1.18903	1.35902	na	41.3562	38.7879	29.2343	ellipsoid	24554.4
Hyphaene	dichotoma	M. Tissera K001083682	dichotoma_A	Sri Lanka	K	na	53.74	44.12	34.26	none	none	none	none	none	na	53.74	44.12	34.26	ellipsoid	42532.3
Hyphaene	petersiana	D. Stevenson 1152	petersiana_A	N Rhodesia	K	na	58.01	51.85	43.56	none	none	none	none	none	na	58.01	51.85	43.56	ellipsoid pyriform	68602.2
Hyphaene	petersiana	G.L. K001083697	petersiana_B	Malawi	K	108.77	82.93	63.62	60.11	mean	na	1.15181	1.20905	1.26968	na	71.9999	52.6197	47.3428	ellipsoid pyriform	93914.4
Hyphaene	petersiana	G.L. K001083697	petersiana_B	Malawi	K	104.81	83.48	62.57	59.62	mean	na	1.15181	1.20905	1.26968	na	72.4774	51.7512	46.9568	ellipsoid pyriform	92219
Hyphaene	petersiana	G.L. K001083697	petersiana_B	Malawi	K	108.15	82.8	64.92	60.51	mean	na	1.15181	1.20905	1.26968	na	71.887	53.6949	47.6578	ellipsoid pyriform	96319.9
Hyphaene	petersiana	G.L. K001083697	petersiana_B	Malawi	K	102.72	83.58	61.15	59.01	mean	na	1.15181	1.20905	1.26968	na	72.5642	50.5767	46.4764	ellipsoid pyriform	89310.9
Hyphaene	petersiana	G.L. K001083697	petersiana_B	Malawi	K	102.83	82.6	65.26	59.12	mean	na	1.15181	1.20905	1.26968	na	71.7134	53.9761	46.563	ellipsoid pyriform	94371.7
Hyphaene	petersiana	G.L. K001083697	petersiana_B	Malawi	K	105.41	78.13	62.58	59.31	mean	na	1.15181	1.20905	1.26968	na	67.8325	51.7595	46.7127	ellipsoid pyriform	85873.9
Hyphaene	petersiana	H. J. Hees 1371-22	petersiana_C	South Africa	K	31.6	43.25	41.31	37.65	none	none	none	none	none	31.6	43.25	41.31	37.65	ellipsoid pyriform	35221.3
Hyphaene	petersiana	H. J. Hees 1371-22	petersiana_C	South Africa	K	41.15	46.51	45.96	43.08	none	none	none	none	none	41.15	46.51	45.96	43.08	ellipsoid pyriform	48217.1
Hyphaene	petersiana	K001083688	petersiana_D	West Africa	K	na	48.78	47.94	44.55	none	none	none	none	none	na	48.78	47.94	44.55	ellipsoid pyriform	54548.9
Hyphaene	petersiana	K001083688	petersiana_D	West Africa	K	na	54.98	49.72	48.79	none	none	none	none	none	na	54.98	49.72	48.79	ellipsoid pyriform	69833.7
Hyphaene	petersiana	B. D. Burtt 1791	petersiana_E	Tanzania	K	na	65.44	54.49	50.3	none	none	none	none	none	na	65.44	54.49	50.3	ellipsoid pyriform	93913.2
Hyphaene	thebaica	H. M. Kettlewell K001083706	thebaica_A	na	K	47.1	58.64	50.95	48.9	mean ratio1,2	na	1.2961	1.27123	1.46651	na	45.2435	40.0793	33.3445	ellipsoid pyriform	31659.1
Hyphaene	thebaica	H. M. Kettlewell K001083706	thebaica_A	na	K	52.88	62.69	54.29	50.58	mean ratio1,2	na	1.2961	1.27123	1.46651	na	48.3683	42.7066	34.4901	ellipsoid pyriform	37303.5
Hyphaene	thebaica	H. M. Kettlewell K001083706	thebaica_A	na	K	43.92	55.08	50	47.76	mean ratio1,2	na	1.2961	1.27123	1.46651	na	42.4968	39.332	32.5672	ellipsoid pyriform	28502.3
Hyphaene	thebaica	H. M. Kettlewell K001083706	thebaica_A	na	K	40.62	52.91	50.49	45.85	mean ratio1,2	na	1.2961	1.27123	1.46651	na	40.8225	39.7174	31.2648	ellipsoid pyriform	26542.1
Hyphaene	thebaica	H. M. Kettlewell K001083706	thebaica_A	na	K	44.75	55.14	50.67	48.37	mean ratio1,2	na	1.2961	1.27123	1.46651	na	42.5431	39.859	32.9831	ellipsoid pyriform	29285
Hyphaene	thebaica	H. M. Kettlewell K001083706	thebaica_A	na	K	32.89	46.69	44.79	43.22	mean ratio1,2	na	1.2961	1.27123	1.46651	na	36.0235	35.2336	29.4714	ellipsoid pyriform	19585.8
Hyphaene	thebaica	H. M. Kettlewell K001083706	thebaica_A	na	K	39.98	55.39	46.2	46.13	mean ratio1,2	na	1.2961	1.27123	1.46651	na	42.736	36.3427	31.4557	ellipsoid pyriform	25580.5
Hyphaene	thebaica	H. M. Kettlewell K001083706	thebaica_A	na	K	57.73	61.27	55.16	52.6	mean ratio1,2	na	1.2961	1.27123	1.46651	na	47.2727	43.391	35.8675	ellipsoid pyriform	38522.1
Hyphaene	thebaica	H. M. Kettlewell K001083706	thebaica_A	na	K	49.45	55.72	55.62	48.15	mean ratio1,2	na	1.2961	1.27123	1.46651	na	42.9906	43.7529	32.8331	ellipsoid pyriform	32336.3
Hyphaene	thebaica	H. M. Kettlewell K001083706	thebaica_A	na	K	36.02	53.23	47.88	43.75	mean ratio1,2	na	1.2961	1.27123	1.46651	na	41.0694	37.6643	29.8328	ellipsoid pyriform	24162.4
Hyphaene	thebaica	H. M. Kettlewell K001083706	thebaica_A	na	K	na	48.23	42.19	35.26	none	none	none	none	none	na	48.23	42.19	35.26	ellipsoid pyriform	37567.1
Hyphaene	thebaica	H. M. Kettlewell K001083706	thebaica_A	na	K	na	45.19	41.75	34.6	none	none	none	none	none	na	45.19	41.75	34.6	ellipsoid pyriform	34180.1
Hyphaene	thebaica	K001083707	thebaica_B	na	K	49.42	51.37	49.05	46.9	none	none	none	none	none	49.42	51.37	49.05	46.9	ellipsoid pyriform	61875.7
Hyphaene	thebaica	K001083704	thebaica_C	na	K	na	41.04	37.15	30.66	none	none	none	none	none	na	41.04	37.15	30.66	ellipsoid pyriform	24475.8
Hyphaene	thebaica	K001083699	thebaica_D	na	K	na	47.71	39.98	36.78	none	none	none	none	none	na	47.71	39.98	36.78	ellipsoid pyriform	36733.5
Hyphaene	thebaica	K001083699	thebaica_D	na	K	na	46.31	33	31.86	none	none	none	none	none	na	46.31	33	31.86	ellipsoid pyriform	25493.7
Hyphaene	thebaica	K001083701	thebaica_E	na	K	na	50.62	45.48	41.19	none	none	none	none	none	na	50.62	45.48	41.19	ellipsoid pyriform	49651.6
Hyphaene	thebaica	K001083701	thebaica_E	na	K	na	49.44	48.22	37.46	none	none	none	none	none	na	49.44	48.22	37.46	ellipsoid pyriform	46759.7
Hyphaene	thebaica	Y. Goldring s.n. K001083703	thebaica_F	Palestina	K	na	39.15	36.48	36.34	none	none	none	none	none	na	39.15	36.48	36.34	ellipsoid pyriform	27175
Kerriodoxa	elegans	J. Dransfield & C. Bhoonab JD5421	elegans_A	Thailand	K	2.33	26.02	25.47	20.08	none	none	none	none	none	2.33	26.02	25.47	20.08	spherical	6967.85
Kerriodoxa	elegans	J. Dransfield & C. Bhoonab JD5421	elegans_A	Thailand	K	1.62	24.78	24.14	20.24	none	none	none	none	none	1.62	24.78	24.14	20.24	spherical	6339.39
Kerriodoxa	elegans	J. Dransfield & C. Bhoonab JD5421	elegans_A	Thailand	K	2.17	26.97	25.17	19.64	none	none	none	none	none	2.17	26.97	25.17	19.64	spherical	6980.79
Kerriodoxa	elegans	J. Dransfield & C. Bhoonab JD5421	elegans_A	Thailand	K	3.47	30.53	28.8	22.95	none	none	none	none	none	3.47	30.53	28.8	22.95	spherical	10565.8
Kerriodoxa	elegans	J. Dransfield & C. Bhoonab JD5421	elegans_A	Thailand	K	1.79	24.73	24.72	21.24	none	none	none	none	none	1.79	24.73	24.72	21.24	spherical	6798.7
Kerriodoxa	elegans	J. Dransfield & C. Bhoonab JD5421	elegans_A	Thailand	K	1.25	26.11	25.49	20.64	none	none	none	none	none	1.25	26.11	25.49	20.64	spherical	7192.59
Kerriodoxa	elegans	J. Dransfield & C. Bhoonab JD5421	elegans_A	Thailand	K	1.62	23.28	23.12	18.48	none	none	none	none	none	1.62	23.28	23.12	18.48	spherical	5208.01
Kerriodoxa	elegans	J. Dransfield & C. Bhoonab JD5421	elegans_A	Thailand	K	1.9	25.08	24.37	19.98	none	none	none	none	none	1.9	25.08	24.37	19.98	spherical	6394.07
Kerriodoxa	elegans	J. Dransfield & C. Bhoonab JD5421	elegans_A	Thailand	K	3.32	32.75	29.04	22.09	none	none	none	none	none	3.32	32.75	29.04	22.09	spherical	11000.2
Kerriodoxa	elegans	J. Dransfield & C. Bhoonab JD5421	elegans_A	Thailand	K	2.37	27.86	26.89	21.58	none	none	none	none	none	2.37	27.86	26.89	21.58	spherical	8464.9
Kerriodoxa	elegans	Bhoonab s. n. (same box as JD5421)	elegans_A	Thailand	K	13.07	32.16	31.39	28.28	none	none	none	none	none	13.07	32.16	31.39	28.28	spherical	14948.1
Kerriodoxa	elegans	Bhoonab s. n.	elegans_A	Thailand	K (spirit)	na	31.02	29.98	27.97	none	none	none	none	none	na	31.02	29.98	27.97	spherical	13619.6
Kerriodoxa	elegans	Bhoonab s. n.	elegans_A	Thailand	K (spirit)	na	28.73	27.61	25.92	none	none	none	none	none	na	28.73	27.61	25.92	spherical	10765.5
Kerriodoxa	elegans	Bhoonab s. n.	elegans_A	Thailand	K (spirit)	na	32.37	31.92	27.99	none	none	none	none	none	na	32.37	31.92	27.99	spherical	15142.8
Latania	loddigesii	Commercial	loddigesii_A	na	H. Pritchard collection	5.5708	47.8	20.6	13.2	none	none	none	none	none	5.5708	47.8	20.6	13.2	semi-ellipsoid	6805.62
Latania	loddigesii	L. Bernardi K001083670	loddigesii_B	Mauritius	K	6.09	40.47	19.15	13.9	none	none	none	none	none	6.09	40.47	19.15	13.9	semi-ellipsoid	5640.47
Latania	loddigesii	L. Bernardi K001083670	loddigesii_B	Mauritius	K	7.83	46.35	21.86	15.74	none	none	none	none	none	7.83	46.35	21.86	15.74	semi-ellipsoid	8350.32
Latania	loddigesii	L. Bernardi K001083670	loddigesii_B	Mauritius	K	7.37	45.58	22.43	13.94	none	none	none	none	none	7.37	45.58	22.43	13.94	semi-ellipsoid	7462.17
Latania	loddigesii	L. Bernardi K001083670	loddigesii_B	Mauritius	K	8.93	45.69	22.89	15.91	none	none	none	none	none	8.93	45.69	22.89	15.91	semi-ellipsoid	8712.36
Latania	loddigesii	L. Bernardi K001083670	loddigesii_B	Mauritius	K	8	46.89	21.6	15.3	none	none	none	none	none	8	46.89	21.6	15.3	semi-ellipsoid	8113.8
Latania	loddigesii	R. E. Vauphan 809	loddigesii_C	Mauritius	K	6.16	44.58	18.49	12.11	none	none	none	none	none	6.16	44.58	18.49	12.11	semi-ellipsoid	5226.61
Latania	loddigesii	R. E. Vauphan 809	loddigesii_C	Mauritius	K	6.51	46.72	18.47	12.49	none	none	none	none	none	6.51	46.72	18.47	12.49	semi-ellipsoid	5643.27
Latania	loddigesii	R. E. Vauphan 809	loddigesii_C	Mauritius	K	5.85	38.65	18.34	13.31	none	none	none	none	none	5.85	38.65	18.34	13.31	semi-ellipsoid	4939.98
Latania	loddigesii	R.S.R. Fitter K001083669	loddigesii_D	Mauritius	K	5.87	46.83	17.45	11.83	none	none	none	none	none	5.87	46.83	17.45	11.83	semi-ellipsoid	5061.78
Latania	loddigesii	R.S.R. Fitter K001083669	loddigesii_D	Mauritius	K	7.22	48.12	18.99	13.09	none	none	none	none	none	7.22	48.12	18.99	13.09	semi-ellipsoid	6263.09
Latania	loddigesii	R.S.R. Fitter K001083669	loddigesii_D	Mauritius	K	6.89	45.83	19.66	13.78	none	none	none	none	none	6.89	45.83	19.66	13.78	semi-ellipsoid	6501.02
Latania	loddigesii	R.S.R. Fitter K001083669	loddigesii_D	Mauritius	K	7.66	43.28	22.38	15.11	none	none	none	none	none	7.66	43.28	22.38	15.11	semi-ellipsoid	7663.2
Latania	loddigesii	R.S.R. Fitter K001083669	loddigesii_D	Mauritius	K	4.44	34.74	15.53	9.55	none	none	none	none	none	4.44	34.74	15.53	9.55	semi-ellipsoid	2697.76
Latania	loddigesii	R.S.R. Fitter K001083669	loddigesii_D	Mauritius	K	10.18	41.44	25.27	16.84	none	none	none	none	none	10.18	41.44	25.27	16.84	semi-ellipsoid	9233.49
Latania	loddigesii	R.S.R. Fitter K001083669	loddigesii_D	Mauritius	K	6.87	44.69	19.03	14.16	none	none	none	none	none	6.87	44.69	19.03	14.16	semi-ellipsoid	6305.38
Latania	loddigesii	R.S.R. Fitter K001083669	loddigesii_D	Mauritius	K	6.1	41.73	19.52	13.05	none	none	none	none	none	6.1	41.73	19.52	13.05	semi-ellipsoid	5565.92
Latania	loddigesii	R.S.R. Fitter K001083669	loddigesii_D	Mauritius	K	7.19	48.58	19.09	13.77	none	none	none	none	none	7.19	48.58	19.09	13.77	semi-ellipsoid	6686.46
Latania	lontaroides	G. Moore K000667846	lontaroides_A	Mascarene Islands	K	6.88	33.32	22.26	19.47	none	none	none	none	none	6.88	33.32	22.26	19.47	semi-ellipsoid	7561.27
Latania	lontaroides	G. Moore K000667846	lontaroides_A	Mascarene Islands	K	6.13	32.93	20.83	14.22	none	none	none	none	none	6.13	32.93	20.83	14.22	semi-ellipsoid	5107.16
Latania	lontaroides	G. Moore K000667846	lontaroides_A	Mascarene Islands	K	6.49	32.52	20.53	18.35	none	none	none	none	none	6.49	32.52	20.53	18.35	semi-ellipsoid	6414.67
Latania	lontaroides	G. Moore K000667846	lontaroides_A	Mascarene Islands	K	6.44	34.08	23.08	15.48	none	none	none	none	none	6.44	34.08	23.08	15.48	semi-ellipsoid	6375.36
Latania	lontaroides	G. Moore K000667846	lontaroides_A	Mascarene Islands	K	6.94	41.29	22.29	14.6	none	none	none	none	none	6.94	41.29	22.29	14.6	semi-ellipsoid	7035.69
Latania	lontaroides	G. Moore K000667846	lontaroides_A	Mascarene Islands	K	6.43	40.17	20.4	13.99	none	none	none	none	none	6.43	40.17	20.4	13.99	semi-ellipsoid	6002.72
Latania	lontaroides	G. Moore K000667846	lontaroides_A	Mascarene Islands	K	8.14	35.94	24.49	17.98	none	none	none	none	none	8.14	35.94	24.49	17.98	semi-ellipsoid	8286.2
Latania	lontaroides	G. Moore K000667846	lontaroides_A	Mascarene Islands	K	6.43	33.24	21.43	18.84	none	none	none	none	none	6.43	33.24	21.43	18.84	semi-ellipsoid	7026.88
Latania	lontaroides	R. E. Vauphan 854	lontaroides_B	Mauritius	K	3.57	32.25	21.38	19.63	none	none	none	none	none	3.57	32.25	21.38	19.63	semi-ellipsoid	7086.9
Latania	lontaroides	R. L. Vaughan 855	lontaroides_C	Mauritius	K	7.77	37.37	23.3	15.88	none	none	none	none	none	7.77	37.37	23.3	15.88	semi-ellipsoid	7239.83
Latania	lontaroides	R. L. Vaughan 855	lontaroides_C	Mauritius	K	5.45	33.84	23.59	13.97	none	none	none	none	none	5.45	33.84	23.59	13.97	semi-ellipsoid	5839.2
Latania	lontaroides	R. L. Vaughan 855	lontaroides_C	Mauritius	K	8.12	33.72	22.67	21.53	none	none	none	none	none	8.12	33.72	22.67	21.53	semi-ellipsoid	8617.51
Latania	lontaroides	R. L. Vaughan 855	lontaroides_C	Mauritius	K	7.28	38.79	24.49	16.89	none	none	none	none	none	7.28	38.79	24.49	16.89	semi-ellipsoid	8401.11
Latania	verschaffeltii	Commercial	verschaffeltii_A	na	H. Pritchard collection	3.183	36.2	19.4	11.3	ratio	1.37134	1.56972	1.21094	1.26923	2.3211	23.0614	16.0206	8.90303	semi-ellipsoid	1722.27
Latania	verschaffeltii	Commercial	verschaffeltii_B	na	H. Pritchard collection	3.1828	37.3	18.1	10.6	ratio	1.37134	1.56972	1.21094	1.26923	2.32095	23.7622	14.9471	8.35152	semi-ellipsoid	1553.13
Latania	verschaffeltii	Commercial	verschaffeltii_C	na	H. Pritchard collection	3.96	40	20	12.4	ratio	1.37134	1.56972	1.21094	1.26923	2.8877	25.4822	16.5161	9.7697	semi-ellipsoid	2152.91
Latania	verschaffeltii	Commercial	verschaffeltii_D	na	H. Pritchard collection	3.6395	41	18.5	10.6	ratio	1.37134	1.56972	1.21094	1.26923	2.65398	26.1193	15.2774	8.35152	semi-ellipsoid	1744.92
Latania	verschaffeltii	Commercial	verschaffeltii_E	na	H. Pritchard collection	3.063	40	17.4	11.3	ratio	1.37134	1.56972	1.21094	1.26923	2.23359	25.4822	14.369	8.90303	semi-ellipsoid	1706.87
Latania	verschaffeltii	Commercial	verschaffeltii_F	na	H. Pritchard collection	3.1064	43.3	17.6	10.1	ratio	1.37134	1.56972	1.21094	1.26923	2.26524	27.5845	14.5342	7.95758	semi-ellipsoid	1670.46
Latania	verschaffeltii	Commercial	verschaffeltii_G	na	H. Pritchard collection	3.2986	39.2	18.5	10.8	ratio	1.37134	1.56972	1.21094	1.26923	2.40539	24.9726	15.2774	8.50909	semi-ellipsoid	1699.79
Latania	verschaffeltii	R.E. Vaughan 856	verschaffeltii_H	Mauritius	K	4.69	46.67	19.89	13.49	none	none	none	none	none	4.69	46.67	19.89	13.49	semi-ellipsoid	6556.67
Latania	verschaffeltii	R.E. Vaughan 856	verschaffeltii_H	Mauritius	K	4.05	47.44	19.41	12.14	none	none	none	none	none	4.05	47.44	19.41	12.14	semi-ellipsoid	5853.12
Latania	verschaffeltii	R.E. Vaughan 856	verschaffeltii_H	Mauritius	K	3.77	45.12	19.1	11.73	none	none	none	none	none	3.77	45.12	19.1	11.73	semi-ellipsoid	5292.97
Latania	verschaffeltii	R.E. Vaughan 856	verschaffeltii_H	Mauritius	K	3.33	44.11	18.28	11.28	none	none	none	none	none	3.33	44.11	18.28	11.28	semi-ellipsoid	4762.35
Latania	verschaffeltii	R.E. Vaughan 856	verschaffeltii_H	Mauritius	K	4.5	47.65	19.86	12.59	none	none	none	none	none	4.5	47.65	19.86	12.59	semi-ellipsoid	6238.3
Latania	verschaffeltii	R.E. Vaughan 856	verschaffeltii_H	Mauritius	K	4.21	44.69	20.15	12.87	none	none	none	none	none	4.21	44.69	20.15	12.87	semi-ellipsoid	6068.24
Lodoicea	maldivica	M. J. Whitehead 22.1973	maldivica_A	Seychelles	K (economic botany - palm room)	2141	290	285	147	none	none	none	none	none	2141	290	285	147	semi-ellipsoid	6.36149e+06
Lodoicea	maldivica	M. J. Whitehead 22.1973	maldivica_A	Seychelles	K (economic botany - palm room)	2955	300	287	136	none	none	none	none	none	2955	300	287	136	semi-ellipsoid	6.13113e+06
Medemia	argun	Capts. Speke & Grant 35873	argun_A	Sudan	K	12.2	36.53	28.26	27.43	ratio	1.62757	1.35485	1.34977	1.31076	7.49584	26.9624	20.9368	20.9269	ellipsoid close to spherical	6185.46
Medemia	argun	Capts. Speke & Grant 35873	argun_A	Sudan	K	11.38	33.71	26.55	25.64	ratio	1.62757	1.35485	1.34977	1.31076	6.99202	24.881	19.67	19.5612	ellipsoid close to spherical	5012.63
Medemia	argun	Capts. Speke & Grant 35873	argun_A	Sudan	K	13.35	35.13	28.22	27.66	ratio	1.62757	1.35485	1.34977	1.31076	8.20241	25.9291	20.9072	21.1023	ellipsoid close to spherical	5989.8
Medemia	argun	Capts. Speke & Grant 35873	argun_A	Sudan	K	12.01	35.42	27.47	27.31	ratio	1.62757	1.35485	1.34977	1.31076	7.3791	26.1431	20.3516	20.8353	ellipsoid close to spherical	5804.35
Medemia	argun	Capts. Speke & Grant 35873	argun_A	Sudan	K	13.34	35.49	27.86	27.17	ratio	1.62757	1.35485	1.34977	1.31076	8.19627	26.1948	20.6405	20.7285	ellipsoid close to spherical	5868.15
Medemia	argun	Capts. Speke & Grant 35873	argun_A	Sudan	K	8.37	31.91	25.75	25.12	ratio	1.62757	1.35485	1.34977	1.31076	5.14264	23.5524	19.0773	19.1645	ellipsoid close to spherical	4508.67
Medemia	argun	Capts. Speke & Grant 35873	argun_A	Sudan	K	8.27	27.11	22.1	21.85	none	none	none	none	none	8.27	27.11	22.1	21.85	ellipsoid close to spherical	6854.44
Medemia	argun	Capts. Speke & Grant 35873	argun_A	Sudan	K	17.21	34.68	27.89	27.42	none	none	none	none	none	17.21	34.68	27.89	27.42	ellipsoid close to spherical	13886.5
Medemia	argun	Capts. Speke & Grant 35873	argun_A	Sudan	K	14.24	30.93	26.04	25.92	none	none	none	none	none	14.24	30.93	26.04	25.92	ellipsoid close to spherical	10930.9
Medemia	argun	Haitham Ibrahim K000208506	argun_B	Egypt	K	13.29	32.83	26.04	25.92	none	none	none	none	none	13.29	32.83	26.04	25.92	ellipsoid close to spherical	11602.3
Medemia	argun	Haitham Ibrahim K000208506	argun_B	Egypt	K	14.65	30.61	26.97	26.38	none	none	none	none	none	14.65	30.61	26.97	26.38	ellipsoid close to spherical	11403
Medemia	argun	Haitham Ibrahim K000208506	argun_B	Egypt	K	11.43	30.12	24.4	24.37	none	none	none	none	none	11.43	30.12	24.4	24.37	ellipsoid close to spherical	9377.76
Medemia	argun	Haitham Ibrahim K000208506	argun_B	Egypt	K	7.55	32.85	23.33	23.21	none	none	none	none	none	7.55	32.85	23.33	23.21	ellipsoid close to spherical	9313.73
Medemia	argun	Haitham Ibrahim K000208506	argun_B	Egypt	K	13.77	35.64	26.38	25.73	none	none	none	none	none	13.77	35.64	26.38	25.73	ellipsoid close to spherical	12666.3
Medemia	argun	Haitham Ibrahim K000208506	argun_B	Egypt	K	11.09	31.11	26.37	20.68	none	none	none	none	none	11.09	31.11	26.37	20.68	ellipsoid close to spherical	8882.99
Medemia	argun	Haitham Ibrahim K000208506	argun_B	Egypt	K	15.59	33.69	27.39	26.38	none	none	none	none	none	15.59	33.69	27.39	26.38	ellipsoid close to spherical	12745.8
Medemia	argun	M. Gibbons & T. Spanner K000208672	argun_C	Sudan	K	17.58	39.63	30.44	30.3	ratio	1.62757	1.35485	1.34977	1.31076	10.8014	29.2505	22.5519	23.1164	ellipsoid close to spherical	7984.28
Medemia	argun	M. Gibbons & T. Spanner K000208672	argun_C	Sudan	K	8.38	28.82	22.09	21.11	none	none	none	none	none	8.38	28.82	22.09	21.11	ellipsoid close to spherical	7036.82
Medemia	argun	M. Gibbons & T. Spanner K000208672	argun_C	Sudan	K	11.23	36.47	25.75	25.49	ratio	1.62757	1.35485	1.34977	1.31076	6.89986	26.9181	19.0773	19.4468	ellipsoid close to spherical	5228.87
Medemia	argun	M. Gibbons & T. Spanner K000208672	argun_C	Sudan	K	14.28	39.1	28.05	27.32	ratio	1.62757	1.35485	1.34977	1.31076	8.77382	28.8593	20.7813	20.8429	ellipsoid close to spherical	6545.08
Medemia	argun	M. Gibbons & T. Spanner K000208672	argun_C	Sudan	K	10.64	39.27	32.53	31.9	ratio	1.62757	1.35485	1.34977	1.31076	6.53736	28.9847	24.1003	24.3371	ellipsoid close to spherical	8901.44
Medemia	argun	M. Gibbons & T. Spanner K000208672	argun_C	Sudan	K	10.84	38.93	30.8	30.72	ratio	1.62757	1.35485	1.34977	1.31076	6.66024	28.7338	22.8186	23.4369	ellipsoid close to spherical	8046.02
Medemia	argun	M. Gibbons & T. Spanner K000208672	argun_C	Sudan	K	10.49	37.36	32.06	29.19	ratio	1.62757	1.35485	1.34977	1.31076	6.44519	27.575	23.7521	22.2696	ellipsoid close to spherical	7637.11
Medemia	argun	M. Gibbons & T. Spanner K000208672	argun_C	Sudan	K	10.27	38.29	32.57	30.81	ratio	1.62757	1.35485	1.34977	1.31076	6.31002	28.2614	24.13	23.5055	ellipsoid close to spherical	8393.04
Medemia	argun	M. Gibbons & T. Spanner K000208672	argun_C	Sudan	K	12.69	37.94	30.37	29.08	ratio	1.62757	1.35485	1.34977	1.31076	7.7969	28.0031	22.5001	22.1857	ellipsoid close to spherical	7319.16
Medemia	argun	K001083713	argun_D	na	K	10.9	29.78	25.06	24.55	ratio	1.62757	1.35485	1.34977	1.31076	6.6971	21.9803	18.5661	18.7297	ellipsoid close to spherical	4002.04
Nannorrhops	ritchiana	Commercial	ritchiana_A	na	H. Pritchard collection	1.0991	13.5	10.5	10.5	none	none	none	none	none	1.0991	13.5	10.5	10.5	spherical	779.311
Nannorrhops	ritchiana	Commercial	ritchiana_B	na	H. Pritchard collection	0.6947	9.9	9.9	9.4	none	none	none	none	none	0.6947	9.9	9.9	9.4	spherical	482.388
Nannorrhops	ritchiana	Commercial	ritchiana_C	na	H. Pritchard collection	0.7036	10.8	9.5	9.1	none	none	none	none	none	0.7036	10.8	9.5	9.1	spherical	488.863
Nannorrhops	ritchiana	Commercial	ritchiana_D	na	H. Pritchard collection	0.5709	10.7	8.5	8.4	none	none	none	none	none	0.5709	10.7	8.5	8.4	spherical	400.019
Nannorrhops	ritchiana	Commercial	ritchiana_E	na	H. Pritchard collection	0.981	11.8	10.7	10.6	none	none	none	none	none	0.981	11.8	10.7	10.6	spherical	700.762
Nannorrhops	ritchiana	Commercial	ritchiana_F	na	H. Pritchard collection	1.2542	14.8	10.9	10.7	none	none	none	none	none	1.2542	14.8	10.9	10.7	spherical	903.796
Nannorrhops	ritchiana	Commercial	ritchiana_G	na	H. Pritchard collection	1.1218	12.6	11.1	11	none	none	none	none	none	1.1218	12.6	11.1	11	spherical	805.536
Nannorrhops	ritchiana	Commercial	ritchiana_H	na	H. Pritchard collection	1.3107	13	11.8	11.4	none	none	none	none	none	1.3107	13	11.8	11.4	spherical	915.649
Nannorrhops	ritchiana	Commercial	ritchiana_I	na	H. Pritchard collection	0.53	9.2	8.8	8.5	none	none	none	none	none	0.53	9.2	8.8	8.5	spherical	360.32
Nannorrhops	ritchiana	Commercial	ritchiana_J	na	H. Pritchard collection	0.4657	9.5	8.6	8	none	none	none	none	none	0.4657	9.5	8.6	8	spherical	342.224
Nannorrhops	ritchiana	D. Aitchison collected in 1881 (carpological collection)	ritchiana_K	Afghanistan	K	1.32	11.62	11.4	11.25	none	none	none	none	none	1.32	11.62	11.4	11.25	spherical	780.301
Nannorrhops	ritchiana	D. Aitchison collected in 1881 (carpological collection)	ritchiana_K	Afghanistan	K	0.98	10.61	10.37	10.06	none	none	none	none	none	0.98	10.61	10.37	10.06	spherical	579.55
Nannorrhops	ritchiana	D. Aitchison collected in 1881 (carpological collection)	ritchiana_K	Afghanistan	K	1.06	11.19	10.52	10.24	none	none	none	none	none	1.06	11.19	10.52	10.24	spherical	631.167
Nannorrhops	ritchiana	D. Aitchison collected in 1881 (carpological collection)	ritchiana_K	Afghanistan	K	0.96	11.22	10.16	9.86	none	none	none	none	none	0.96	11.22	10.16	9.86	spherical	588.521
Nannorrhops	ritchiana	D. Aitchison collected in 1881 (carpological collection)	ritchiana_K	Afghanistan	K	0.9	10.5	9.69	9.56	none	none	none	none	none	0.9	10.5	9.69	9.56	spherical	509.295
Nannorrhops	ritchiana	D. Aitchison collected in 1881 (carpological collection)	ritchiana_K	Afghanistan	K	0.76	9.83	9.42	9.19	none	none	none	none	none	0.76	9.83	9.42	9.19	spherical	445.573
Nannorrhops	ritchiana	D. Aitchison collected in 1881 (carpological collection)	ritchiana_K	Afghanistan	K	0.85	10.55	9.7	9.4	none	none	none	none	none	0.85	10.55	9.7	9.4	spherical	503.675
Nannorrhops	ritchiana	D. Aitchison collected in 1881 (carpological collection)	ritchiana_K	Afghanistan	K	0.81	9.93	9.56	9.39	none	none	none	none	none	0.81	9.93	9.56	9.39	spherical	466.736
Nannorrhops	ritchiana	D. Aitchison collected in 1881 (carpological collection)	ritchiana_K	Afghanistan	K	0.89	10.13	10.02	10	none	none	none	none	none	0.89	10.13	10.02	10	spherical	531.466
Nannorrhops	ritchiana	D. Aitchison collected in 1881 (carpological collection)	ritchiana_K	Afghanistan	K	1.24	11.54	11.04	10.91	none	none	none	none	none	1.24	11.54	11.04	10.91	spherical	727.777
Nannorrhops	ritchiana	Dulthie collected in 1876 (carpological collection)	ritchiana_L	na	K	1.31	15.74	11.26	10.97	none	none	none	none	none	1.31	15.74	11.26	10.97	spherical	1018
Nannorrhops	ritchiana	Dulthie collected in 1876 (carpological collection)	ritchiana_L	na	K	1.5	15.1	12.19	11.86	none	none	none	none	none	1.5	15.1	12.19	11.86	spherical	1143.05
Nannorrhops	ritchiana	Dulthie collected in 1876 (carpological collection)	ritchiana_L	na	K	1.46	14.85	12.08	11.82	none	none	none	none	none	1.46	14.85	12.08	11.82	spherical	1110.22
Nannorrhops	ritchiana	Dulthie collected in 1876 (carpological collection)	ritchiana_L	na	K	0.99	14.2	10.4	10.03	none	none	none	none	none	0.99	14.2	10.4	10.03	spherical	775.57
Nannorrhops	ritchiana	Dulthie collected in 1876 (carpological collection)	ritchiana_L	na	K	1.4	14.26	12.02	11.92	none	none	none	none	none	1.4	14.26	12.02	11.92	spherical	1069.79
Nannorrhops	ritchiana	Dulthie collected in 1876 (carpological collection)	ritchiana_L	na	K	0.93	14.88	9.92	9.85	none	none	none	none	none	0.93	14.88	9.92	9.85	spherical	761.289
Satranala	decussilvae	H. J. Beentje & J. Dransfield 4815	decussilvae_A	Madagascar	K	27.04	47.3	45.27	43.18	none	none	none	none	none	27.04	47.3	45.27	43.18	spherical	48412
Satranala	decussilvae	H. J. Beentje & J. Dransfield 4815	decussilvae_A	Madagascar	K	20.63	47.51	43.86	42.42	none	none	none	none	none	20.63	47.51	43.86	42.42	spherical	46283.2
Satranala	decussilvae	H. J. Beentje & J. Dransfield 4815	decussilvae_A	Madagascar	K	19.16	46.43	42.81	42.28	none	none	none	none	none	19.16	46.43	42.81	42.28	spherical	44002.5
Satranala	decussilvae	H. J. Beentje & J. Dransfield 4815	decussilvae_A	Madagascar	K	26.8	48.73	45.28	44.75	none	none	none	none	none	26.8	48.73	45.28	44.75	spherical	51700.5
Satranala	decussilvae	J. Dransfield 7643	decussilvae_B	Madagascar	K	29.64	47.84	45.87	44.54	none	none	none	none	none	29.64	47.84	45.87	44.54	spherical	51176.3
Satranala	decussilvae	J. Dransfield 7643	decussilvae_B	Madagascar	K	28.62	49.99	45.68	44.86	none	none	none	none	none	28.62	49.99	45.68	44.86	spherical	53637.3
Satranala	decussilvae	J. Dransfield 7643	decussilvae_B	Madagascar	K	23.36	44.83	39.83	39.36	none	none	none	none	none	23.36	44.83	39.83	39.36	spherical	36798.7
Satranala	decussilvae	M. Rakotoarinivo RMJ246	decussilvae_C	Madagascar	K	15.42	47.45	45.21	41.68	none	none	none	none	none	15.42	47.45	45.21	41.68	spherical	46816.3
Satranala	decussilvae	H. J. Beentje & J. Dransfield 4810	decussilvae_D	Madagascar	K	26.15	47.68	46.93	43.05	ratio	na	1.12377	1.25979	1.33831	na	42.4287	37.2523	32.1674	spherical	26621.2
Satranala	decussilvae	H. J. Beentje & J. Dransfield 4810	decussilvae_D	Madagascar	K	27.85	53.57	45.57	45.22	ratio	na	1.12377	1.25979	1.33831	na	47.67	36.1728	33.7888	spherical	30507
Satranala	decussilvae	H. J. Beentje & J. Dransfield 4810	decussilvae_D	Madagascar	K	26.55	49.08	46.05	43.6	ratio	na	1.12377	1.25979	1.33831	na	43.6745	36.5538	32.5784	spherical	27232.6
Satranala	decussilvae	H. J. Beentje & J. Dransfield 4810	decussilvae_D	Madagascar	K	26.43	48.64	45.62	41.94	ratio	na	1.12377	1.25979	1.33831	na	43.283	36.2125	31.338	spherical	25718.5
Satranala	decussilvae	H. J. Beentje & J. Dransfield 4810	decussilvae_D	Madagascar	K	27.93	54	44.66	44.02	ratio	na	1.12377	1.25979	1.33831	na	48.0527	35.4505	32.8922	spherical	29338
Satranala	decussilvae	H. J. Beentje & J. Dransfield 4810	decussilvae_D	Madagascar	K	26.86	49.18	44.72	44.53	ratio	na	1.12377	1.25979	1.33831	na	43.7635	35.4981	33.2733	spherical	27065.2
Satranala	decussilvae	H. J. Beentje & J. Dransfield 4810	decussilvae_D	Madagascar	K	17.99	46.63	43.26	41.79	ratio	na	1.12377	1.25979	1.33831	na	41.4944	34.3392	31.2259	spherical	23296.6
Satranala	decussilvae	H. J. Beentje & J. Dransfield 4810	decussilvae_D	Madagascar	K	26.15	50.56	46.36	43.82	ratio	na	1.12377	1.25979	1.33831	na	44.9915	36.7999	32.7428	spherical	28385.1
Satranala	decussilvae	H. J. Beentje & J. Dransfield 4810	decussilvae_D	Madagascar	K	24.49	49.97	43.87	43.57	ratio	na	1.12377	1.25979	1.33831	na	44.4665	34.8234	32.556	spherical	26395.7
Satranala	decussilvae	H. J. Beentje & J. Dransfield 4810	decussilvae_D	Madagascar	K	28.99	53.82	47.23	45.87	ratio	na	1.12377	1.25979	1.33831	na	47.8925	37.4905	34.2745	spherical	32222.5
Satranala	decussilvae	H. J. Beentje & J. Dransfield 4810	decussilvae_D	Madagascar	K	14.32	44.93	42.85	40.14	none	none	none	none	none	14.32	44.93	42.85	40.14	spherical	40463.5
Satranala	decussilvae	H. J. Beentje & J. Dransfield 4810	decussilvae_D	Madagascar	K	10.27	42.44	37.89	36.56	none	none	none	none	none	10.27	42.44	37.89	36.56	spherical	30782.6
Satranala	decussilvae	H. J. Beentje & J. Dransfield 4810	decussilvae_D	Madagascar	K	10.29	40.12	39.18	39	none	none	none	none	none	10.29	40.12	39.18	39	spherical	32098.8
Satranala	decussilvae	H. J. Beentje & J. Dransfield 4810	decussilvae_D	Madagascar	K	13.87	44.57	39.88	39.24	none	none	none	none	none	13.87	44.57	39.88	39.24	spherical	36519.5
Satranala	decussilvae	H. J. Beentje & J. Dransfield 4810	decussilvae_D	Madagascar	K	12.93	45.33	41.87	41.85	none	none	none	none	none	12.93	45.33	41.87	41.85	spherical	41589.4
Satranala	decussilvae	H. J. Beentje & J. Dransfield 4810	decussilvae_D	Madagascar	K	na	44.6	39.34	34.82	none	none	none	none	none	na	44.6	39.34	34.82	spherical	31988.7
Satranala	decussilvae	Beentje 4474	decussilvae_E	Madagascar	K (spirit)	na	50.13	47.08	45.29	none	none	none	none	none	na	50.13	47.08	45.29	spherical	55967.4
Satranala	decussilvae	Beentje 4474	decussilvae_E	Madagascar	K (spirit)	na	47	43.56	43.33	none	none	none	none	none	na	47	43.56	43.33	spherical	46448.6
Satranala	decussilvae	Beentje 4474	decussilvae_E	Madagascar	K (spirit)	na	47	45.38	44.29	none	none	none	none	none	na	47	45.38	44.29	spherical	49461.4
Tahina	spectabilis	M. Rakotoarinivo RMJ337	spectabilis_A	Madagascar	K	2.15	16.42	15.14	13.72	none	none	none	none	none	2.15	16.42	15.14	13.72	ellipsoid	1785.88
Tahina	spectabilis	M. Rakotoarinivo RMJ337	spectabilis_A	Madagascar	K	1.71	15.05	14.13	12.71	none	none	none	none	none	1.71	15.05	14.13	12.71	ellipsoid	1415.22
Tahina	spectabilis	M. Rakotoarinivo RMJ337	spectabilis_A	Madagascar	K (spirit)	na	19.74	17.47	15.85	none	none	none	none	none	na	19.74	17.47	15.85	ellipsoid	2861.99
Tahina	spectabilis	M. Rakotoarinivo RMJ337	spectabilis_A	Madagascar	K (spirit)	na	19.91	17.74	15.42	none	none	none	none	none	na	19.91	17.74	15.42	ellipsoid	2851.73
Tahina	spectabilis	M. Rakotoarinivo RMJ337	spectabilis_A	Madagascar	K (spirit)	na	16.18	14.11	13.02	none	none	none	none	none	na	16.18	14.11	13.02	ellipsoid	1556.38
Tahina	spectabilis	M. Rakotoarinivo RMJ337	spectabilis_A	Madagascar	K (spirit)	na	19.27	18.34	16.06	none	none	none	none	none	na	19.27	18.34	16.06	ellipsoid	2971.84
Wallichia	disticha	Commercial	disticha_A	na	H. Pritchard collection	0.2287	9.1	7.1	4.8	none	none	none	none	none	0.2287	9.1	7.1	4.8	semi-ellipsoid	162.383
Wallichia	disticha	Commercial	disticha_B	na	H. Pritchard collection	0.1901	7.7	5.7	5.4	none	none	none	none	none	0.1901	7.7	5.7	5.4	semi-ellipsoid	124.096
Wallichia	disticha	Commercial	disticha_C	na	H. Pritchard collection	0.1912	8.9	6.8	3.9	none	none	none	none	none	0.1912	8.9	6.8	3.9	semi-ellipsoid	123.584
Wallichia	disticha	Commercial	disticha_D	na	H. Pritchard collection	0.1545	8.1	6.5	3.8	none	none	none	none	none	0.1545	8.1	6.5	3.8	semi-ellipsoid	104.756
Wallichia	disticha	Commercial	disticha_E	na	H. Pritchard collection	0.2624	9.5	7.1	5	none	none	none	none	none	0.2624	9.5	7.1	5	semi-ellipsoid	176.584
Wallichia	disticha	Commercial	disticha_F	na	H. Pritchard collection	0.1822	8.7	7	4.2	none	none	none	none	none	0.1822	8.7	7	4.2	semi-ellipsoid	133.926
Wallichia	disticha	Commercial	disticha_G	na	H. Pritchard collection	0.2097	9.1	7	4.4	none	none	none	none	none	0.2097	9.1	7	4.4	semi-ellipsoid	146.754
Wallichia	disticha	Commercial	disticha_H	na	H. Pritchard collection	0.2138	9.3	7	4.1	none	none	none	none	none	0.2138	9.3	7	4.1	semi-ellipsoid	139.754
Wallichia	disticha	Commercial	disticha_I	na	H. Pritchard collection	0.1857	9	8.4	6.7	none	none	none	none	none	0.1857	9	8.4	6.7	semi-ellipsoid	265.213
Wallichia	disticha	Commercial	disticha_J	na	H. Pritchard collection	0.2356	8.1	6.5	6	none	none	none	none	none	0.2356	8.1	6.5	6	semi-ellipsoid	165.405
Wallichia	disticha	K001098258	disticha_K	na	K	0.27	9.19	6.59	4.69	none	none	none	none	none	0.27	9.19	6.59	4.69	semi-ellipsoid	148.721
Wallichia	disticha	K001098258	disticha_K	na	K	0.28	8.92	6.04	4.96	none	none	none	none	none	0.28	8.92	6.04	4.96	semi-ellipsoid	139.921
Wallichia	disticha	K001098258	disticha_K	na	K	0.3	9.05	6.62	4.99	none	none	none	none	none	0.3	9.05	6.62	4.99	semi-ellipsoid	156.533
Wallichia	disticha	K001098258	disticha_K	na	K	0.26	8.89	6.19	4.65	none	none	none	none	none	0.26	8.89	6.19	4.65	semi-ellipsoid	133.981
Wallichia	disticha	K001098258	disticha_K	na	K	0.27	9.27	6.2	4.65	none	none	none	none	none	0.27	9.27	6.2	4.65	semi-ellipsoid	139.934
Wallichia	disticha	K001098258	disticha_K	na	K	0.27	9.55	6.76	4.7	none	none	none	none	none	0.27	9.55	6.76	4.7	semi-ellipsoid	158.872
Wallichia	disticha	K001098258	disticha_K	na	K	0.26	9.58	6.69	4.63	none	none	none	none	none	0.26	9.58	6.69	4.63	semi-ellipsoid	155.371
Wallichia	disticha	K001098258	disticha_K	na	K	0.21	8.62	6.16	4.62	none	none	none	none	none	0.21	8.62	6.16	4.62	semi-ellipsoid	128.448
Wallichia	disticha	K001098258	disticha_K	na	K	0.25	8.99	6.47	6.45	none	none	none	none	none	0.25	8.99	6.47	6.45	semi-ellipsoid	196.437
Wallichia	disticha	K001098258	disticha_K	na	K	0.25	8.59	7.1	6.84	none	none	none	none	none	0.25	8.59	7.1	6.84	semi-ellipsoid	218.427
Wallichia	oblongifolia	D. Hooker s.n.	oblongifolia_A	India	K	0.15	11.37	5.3	4.29	none	none	none	none	none	0.15	11.37	5.3	4.29	semi-ellipsoid	135.361
Wallichia	oblongifolia	D. Hooker s.n.	oblongifolia_A	India	K	0.08	8.5	4.8	3.13	none	none	none	none	none	0.08	8.5	4.8	3.13	semi-ellipsoid	66.8657
Wallichia	oblongifolia	D. Hooker s.n.	oblongifolia_A	India	K	0.06	7.78	5.2	2.23	none	none	none	none	none	0.06	7.78	5.2	2.23	semi-ellipsoid	47.2374
Wallichia	oblongifolia	D. Hooker s.n.	oblongifolia_A	India	K	0.08	8.93	5.41	2.36	none	none	none	none	none	0.08	8.93	5.41	2.36	semi-ellipsoid	59.6979
Wallichia	oblongifolia	D. Hooker s.n.	oblongifolia_A	India	K	0.16	10.55	5.47	4.37	none	none	none	none	none	0.16	10.55	5.47	4.37	semi-ellipsoid	132.044
Wallichia	oblongifolia	D. Hooker s.n.	oblongifolia_A	India	K	0.05	8.59	5.39	2.29	none	none	none	none	none	0.05	8.59	5.39	2.29	semi-ellipsoid	55.5157
Wallichia	oblongifolia	D. Hooker s.n.	oblongifolia_A	India	K	0.08	8.7	5.54	2.5	none	none	none	none	none	0.08	8.7	5.54	2.5	semi-ellipsoid	63.091
Wallichia	oblongifolia	J. S. Gamble 9641	oblongifolia_B	India	K	0.07	9.46	3.35	2.75	none	none	none	none	none	0.07	9.46	3.35	2.75	semi-ellipsoid	45.6318
Wallichia	oblongifolia	J. S. Gamble 9641	oblongifolia_B	India	K	0.04	10.26	3.32	2.48	none	none	none	none	none	0.04	10.26	3.32	2.48	semi-ellipsoid	44.2319
Wallichia	oblongifolia	J. S. Gamble 9641	oblongifolia_B	India	K	0.06	8.97	3.59	2.84	none	none	none	none	none	0.06	8.97	3.59	2.84	semi-ellipsoid	47.8855
Wallichia	oblongifolia	J. S. Gamble 9641	oblongifolia_B	India	K	0.04	10.01	4.23	1.95	none	none	none	none	none	0.04	10.01	4.23	1.95	semi-ellipsoid	43.2322
Wallichia	oblongifolia	J. S. Gamble 9641	oblongifolia_B	India	K	0.05	10.56	3.98	2.25	none	none	none	none	none	0.05	10.56	3.98	2.25	semi-ellipsoid	49.514
Wallichia	oblongifolia	J. S. Gamble 9641	oblongifolia_B	India	K	0.06	10.61	4.13	2.06	none	none	none	none	none	0.06	10.61	4.13	2.06	semi-ellipsoid	47.2641
Wallichia	oblongifolia	J.D.H. s.n. collected in 1867	oblongifolia_C	na	K	0.06	9.59	4.59	2.42	none	none	none	none	none	0.06	9.59	4.59	2.42	semi-ellipsoid	55.7757
Wallichia	oblongifolia	J.D.H. s.n. collected in 1867	oblongifolia_C	na	K	0.11	10.53	4.9	2.68	none	none	none	none	none	0.11	10.53	4.9	2.68	semi-ellipsoid	72.4032
Wallichia	oblongifolia	J.D.H. s.n. collected in 1867	oblongifolia_C	na	K	0.09	9.65	4.4	2.64	none	none	none	none	none	0.09	9.65	4.4	2.64	semi-ellipsoid	58.6925
Wallichia	oblongifolia	J.D.H. s.n. collected in 1867	oblongifolia_C	na	K	0.08	10.28	4.86	2.85	none	none	none	none	none	0.08	10.28	4.86	2.85	semi-ellipsoid	74.5543
Wallichia	oblongifolia	J.D.H. s.n. collected in 1867	oblongifolia_C	na	K	0.1	9.84	4.6	2.86	none	none	none	none	none	0.1	9.84	4.6	2.86	semi-ellipsoid	67.7825
Wallichia	oblongifolia	J.D.H. s.n. collected in 1867	oblongifolia_C	na	K	0.07	9.46	4.5	2.27	none	none	none	none	none	0.07	9.46	4.5	2.27	semi-ellipsoid	50.5974
Wallichia	oblongifolia	J.D.H. s.n. collected in 1867	oblongifolia_C	na	K	0.05	9.39	4.23	2.39	none	none	none	none	none	0.05	9.39	4.23	2.39	semi-ellipsoid	49.7053
Wallichia	oblongifolia	J.D.H. s.n. collected in 1867	oblongifolia_C	na	K	0.08	9.5	4.4	2.41	none	none	none	none	none	0.08	9.5	4.4	2.41	semi-ellipsoid	52.7463

## Sheet: Table_S3_ratios
Genus	Species	Collection	Dry weight (g)	Dimension 1 (mm)	Dimension 2 (mm)	Dimension 3 (mm)	Notes
Bismarckia	nobilis
Bismarckia	nobilis	J. Dransfield 6443	19.77	43.29	34.46	32.98	Fruit
Bismarckia	nobilis	J. Dransfield 6443	13.43	40.23	29.96	28.55	Pyrene of above
Bismarckia	nobilis	L. R. Noblick 5056	19.72	37.56	36.82	36.72	Fruit
Bismarckia	nobilis	L. R. Noblick 5056	11.82	33.13	30.16	28.31	Pyrene of above
Two ratios to calculate pyrene from fruit dimensions:
ratio 1		J. Dransfield 6443	1.47208	1.07606	1.1502	1.15517
ratio 2		L. R. Noblick 5056	1.66836	1.13372	1.22082	1.29707
mean ratio			1.57022	1.10489	1.18551	1.22612
Use the collection ratio for other fruits from same collection, and the mean ratio for fruits from other collections
Borassus	aethiopum
Borassus	aethiopum	B. D. Burtt 1659	na	111.84	110.96	63.94	Pyrene
Borassus	aethiopum	B. D. Burtt 1659	na	91.45	72.76	39.86	Seed from above
Borassus	aethiopum	B. D. Burtt 1659	na	105.7	95.27	62.53	Pyrene
Borassus	aethiopum	B. D. Burtt 1659	64.3	67.7	51.9	38.85	Seed from above
Two ratios from a same collection to calculate seed from pyrene dimensions:
ratio 1		B. D. Burtt 1659	na	1.22296	1.52501	1.60411
ratio 2		B. D. Burtt 1659	na	1.5613	1.83565	1.60952
mean ratio			na	1.39213	1.68033	1.60682
Use the mean ratio
Corypha	utan
Corypha	utan	Apostol 5927	3.59	23.42	22.16	17.74	Fruit
Corypha	utan	Apostol 5927	2.45	16.58	14.96	14.82	Pyrene = seed from above
Corypha	utan	C. X. Furtado 29226	3.89	20.79	19.09	18.64	Fruit
Corypha	utan	C. X. Furtado 29226	2.58	15.58	14.98	14.95	Pyrene = seed from above
Two ratios to calculate seed/pyrene from fruit dimensions:
ratio 1		Apostol 5927	1.46531	1.41255	1.48128	1.19703
ratio 2		C. X. Furtado 29226	1.50775	1.3344	1.27437	1.24682
mean ratio			1.48653	1.37347	1.37782	1.22193
Use the collection ratio for other fruits from same collection, and the mean ratio for fruits from other collections
Hyphaene	coriacea
Hyphaene	coriacea	J. Kirk 147-1883	20.13	52.02	43.45	42.59	Fruit
Hyphaene	coriacea	J. Kirk 147-1883	6.04	26.15	20.55	19.52	Seed from above
Hyphaene	coriacea	K001098411	56.37	59.9	54.61	53.75	Fruit
Hyphaene	coriacea	K001098411	na	45.61	44.81	43.22	Pyrene from above
Hyphaene	coriacea	K001098411	na	31.51	31.18	31.18	Seed from above
Hyphaene	coriacea	K001098411	36.46	53.69	46.59	44.53	Fruit
Hyphaene	coriacea	K001098411	na	40.76	37.38	32.46	Pyrene from above
Hyphaene	coriacea	K001098411	11.6	26.67	25.6	24.5	Seed from above
Hyphaene	coriacea	K001098411	45.52	55.39	49.28	46.84	Fruit
Hyphaene	coriacea	K001098411	na	45.69	38.72	35.7	Pyrene from above
Hyphaene	coriacea	K001098411	10.4	27.67	26.14	23.86	Seed from above
Hyphaene	coriacea	K001098408	20.32	42.57	33.56 (45.36)	32.47 (47.54)	Fruit, brackets are measures at the bump (pyriform fruit),average both
Hyphaene	coriacea	K001098408	na	36.16	30.9 (38.26)	19.64 (34.42)	Pyrene from above, brackets are measures at the bump (pyriform fruit),average both
Hyphaene	coriacea	K001098408	7.29	24.75	23.99	22.77	Seed from above
Hyphaene	coriacea	K001098407	49.63	59.85	51.37	49.19	Fruit
Hyphaene	coriacea	K001098407	na	45.38	37.99	34.98	Pyrene from above
Hyphaene	coriacea	K001098407	16.22	31.81	30.48	27.24	Seed from above
Hyphaene	coriacea	I.R. Dale K374	53.5	68.41	53.76	48.17	Fruit
Hyphaene	coriacea	I.R. Dale K374	na	55.03	42.55	32.9	Pyrene from above
Hyphaene	coriacea	I.R. Dale K374	16.49	40.32	27.84	24.24	Seed from above
Six ratios from 4 collections to calculate pyrene from fruit dimensions:
ratio1		K001098411	na	1.31331	1.2187	1.24364
ratio2		K001098411	na	1.31722	1.24639	1.37184
ratio3		K001098411	na	1.2123	1.27273	1.31204
mean ratios 1,2,3		K001098411	na	1.28094	1.24594	1.30917
ratio4		K001098408	na	1.17727	1.14112	1.48002
ratio5		K001098407	na	1.31886	1.3522	1.40623
ratio6		I.R. Dale K374	na	1.24314	1.26345	1.46413
mean ratio			na	1.26368	1.2491	1.37965
Six ratios from 4 collections to calculate seed from pyrene dimensions:
ratio1		K001098411	na	1.44748	1.43714	1.38614
ratio2		K001098411	na	1.52831	1.46016	1.3249
ratio3		K001098411	na	1.65125	1.48125	1.49623
mean ratios 1,2,3		K001098411	na	1.54234	1.45952	1.40242
ratio4		K001098408	na	1.46101	1.44143	1.18709
ratio5		K001098407	na	1.4266	1.24639	1.28414
ratio6		I.R. Dale K374	na	1.36483	1.52838	1.35726
mean ratio			na	1.47991	1.43246	1.33929
Seven ratios to calculate seed from fruit dimensions:
ratio1		J. Kirk 147-1883	3.33278	1.98929	2.11436	2.18186
ratio2		K001098411	na	1.90098	1.75144	1.72386
ratio3		K001098411	3.1431	2.01312	1.81992	1.81755
ratio4		K001098411	4.37692	2.00181	1.88523	1.96312
mean ratios 2,3,4		K001098411	3.76001	1.97197	1.81887	1.83484
ratio5		K001098408	2.78738	1.72	1.64485	1.75692
ratio6		K001098407	3.0598	1.88148	1.68537	1.8058
ratio7		I.R. Dale K374	3.24439	1.69668	1.93103	1.98721
mean ratio			3.32232	1.8862	1.83317	1.8909
Use the (mean) collection ratio for other fruits from same collection, and the mean ratio for fruits from other collections
Hyphaene	dichotoma
Hyphaene	dichotoma	M. Tissera K001083682	47.28	72.21	52.46	46.56	Fruit
Hyphaene	dichotoma	M. Tissera K001083682	na	53.74	44.12	34.26	Pyrene from above
Hyphaene	dichotoma	M. Tissera K001083682	20.58	41.3	30.47	25	Seed from above
One ratio to calculate pyrene from fruit dimensions:
ratio		M. Tissera K001083682	na	1.34369	1.18903	1.35902
One ratio to calculate seed from pyrene dimensions:
ratio		M. Tissera K001083682	na	1.30121	1.44798	1.3704
One ratio to calculate seed from fruit dimensions:
ratio		M. Tissera K001083682	2.29738	1.74843	1.72169	1.8624
Use the only provided ratio
Hyphaene	petersiana
Hyphaene	petersiana	D. Stevenson 1152	72.84	64.17	64.17	57.73	Fruit
Hyphaene	petersiana	D. Stevenson 1152	na	58.01	51.85	43.56	Pyrene from above
Hyphaene	petersiana	D. Stevenson 1152	35.78	42.08	40.33	35.76	Seed from above
Hyphaene	petersiana	K001083688	53.72	62.03	61.3	60.08	Fruit
Hyphaene	petersiana	K001083688	na	48.78	47.94	44.55	Pyrene from above
Hyphaene	petersiana	K001083688	na	36.02	31.45	25.88	Seed from above
Hyphaene	petersiana	K001083688	56.46	63.72	61.11	59.84	Fruit
Hyphaene	petersiana	K001083688	na	54.98	49.72	48.79	Pyrene from above
Hyphaene	petersiana	K001083688	18.2	33.86	33.39	25.29	Seed from above
Hyphaene	petersiana	B. D. Burtt 1791	78.18	70.05	59.44	59.27	Fruit
Hyphaene	petersiana	B. D. Burtt 1791	na	65.44	54.49	50.3	Pyrene from above
Hyphaene	petersiana	B. D. Burtt 1791	20.02	34.13	33.73	30.88	Seed from above
Four ratios from 3 collections to calculate pyrene from fruit dimensions:
ratio1		D. Stevenson 1152	na	1.10619	1.23761	1.3253
ratio2		K001083688	na	1.27163	1.27868	1.3486
ratio3		K001083688	na	1.15897	1.22908	1.22648
mean ratio2,3		K001083688	na	1.2153	1.25388	1.28754
ratio4		B. D. Burtt 1791	na	1.07045	1.09084	1.17833
mean ratio			na	1.15181	1.20905	1.26968
Four ratios from 3 collections to calculate seed from pyrene dimensions:
ratio1		D. Stevenson 1152	na	1.37856	1.28564	1.21812
ratio2		K001083688	na	1.35425	1.52432	1.72141
ratio3		K001083688	na	1.62374	1.48907	1.92922
mean ratio2,3		K001083688	na	1.489	1.5067	1.82531
ratio4		B. D. Burtt 1791	na	1.91737	1.61548	1.62889
mean ratio			na	1.56848	1.47863	1.62441
Four ratios from 3 collections to calculate seed from fruit dimensions:
ratio1		D. Stevenson 1152	2.03577	1.52495	1.59112	1.61437
ratio2		K001083688	na	1.7221	1.94913	2.32148
ratio3		K001083688	3.1022	1.88187	1.83019	2.36615
mean ratio2,3		K001083688	3.1022	1.80198	1.88966	2.34382
ratio4		B. D. Burtt 1791	3.90509	2.05245	1.76223	1.91937
mean ratio			3.01436	1.79534	1.78317	2.05534
Use the (mean) collection ratio for other fruits from same collection, and the mean ratio for fruits from other collections
Hyphaene	thebaica
Hyphaene	thebaica	H. M. Kettlewell K001083706	51.8	64.55	53.91	53.3	Fruit
Hyphaene	thebaica	H. M. Kettlewell K001083706	na	48.23	42.19	35.26	Pyrene from above
Hyphaene	thebaica	H. M. Kettlewell K001083706	19.64	35.55	30.91	27.82	Seed from above
Hyphaene	thebaica	H. M. Kettlewell K001083706	46.33	56.66	52.8	49.18	Fruit
Hyphaene	thebaica	H. M. Kettlewell K001083706	na	45.19	41.75	34.6	Pyrene from above
Hyphaene	thebaica	H. M. Kettlewell K001083706	19.88	32.66	32.29	32.04	Seed from above
Hyphaene	thebaica	K001083707	49.42	51.37	49.05	46.9	Pyrene
Hyphaene	thebaica	K001083707	20.16	38.1	35.14	29.07	Seed from above
Hyphaene	thebaica	K001083704	42.32	52.13	48.1	44.52	Fruit
Hyphaene	thebaica	K001083704	na	41.04	37.15	30.66	Pyrene from above
Hyphaene	thebaica	K001083704	14.3	30.43	27.48	27.32	Seed from above
Hyphaene	thebaica	K001083699	42.15	59.75	52.79	51.9	Fruit
Hyphaene	thebaica	K001083699	na	47.71	39.98	36.78	Pyrene from above
Hyphaene	thebaica	K001083699	10.26	29.42	27.3	26.31	Seed from above
Hyphaene	thebaica	K001083699	58.09	60.19	52.09	47.9	Fruit
Hyphaene	thebaica	K001083699	na	46.31	33	31.86	Pyrene from above
Hyphaene	thebaica	K001083699	na	31.49	24.62	24.36	Seed from above
Hyphaene	thebaica	K001083701	70.72	61.2	60.45	56.64	Fruit
Hyphaene	thebaica	K001083701	na	50.62	45.48	41.19	Pyrene from above
Hyphaene	thebaica	K001083701	19.72	44.66	33.55	31.21	Seed from above
Hyphaene	thebaica	K001083701	72.42	65.23	64.84	48.05	Fruit
Hyphaene	thebaica	K001083701	na	49.44	48.22	37.46	Pyrene from above
Hyphaene	thebaica	K001083701	16.98	36.47	35.53	28.06	Seed from above
Hyphaene	thebaica	Y. Goldring s.n. K001083703	49.38	54.86	51.46	45.74	Fruit
Hyphaene	thebaica	Y. Goldring s.n. K001083703	na	39.15	36.48	36.34	Pyrene from above
Hyphaene	thebaica	Y. Goldring s.n. K001083703	14.76	30.64	29.7	25.09	Seed from above
Eight ratios from 5 collections to calculate pyrene from fruit dimensions:
ratio1		H. M. Kettlewell K001083706	na	1.33838	1.27779	1.51163
ratio2		H. M. Kettlewell K001083706	na	1.25382	1.26467	1.42139
mean ratio1,2		H. M. Kettlewell K001083706	na	1.2961	1.27123	1.46651
ratio3		K001083704	na	1.27022	1.29475	1.45205
ratio4		K001083699	na	1.25236	1.32041	1.41109
ratio5		K001083699	na	1.29972	1.57848	1.50345
mean ratio4,5		K001083699	na	1.27604	1.44945	1.45727
ratio6		K001083701	na	1.20901	1.32916	1.37509
ratio7		K001083701	na	1.31938	1.34467	1.2827
mean ratio6,7		K001083701	na	1.26419	1.33691	1.3289
ratio8		Y. Goldring s.n. K001083703	na	1.40128	1.41064	1.25867
mean ratio				1.29302	1.35257	1.40201
Nine ratios from 6 collections to calculate seed from pyrene dimensions:
ratio1		H. M. Kettlewell K001083706	na	1.35668	1.36493	1.26743
ratio2		H. M. Kettlewell K001083706	na	1.38365	1.29297	1.0799
mean ratio1,2		H. M. Kettlewell K001083706	na	1.37017	1.32895	1.17367
ratio3		K001083707	2.45139	1.34829	1.39585	1.61335
ratio4		K001083704	na	1.34867	1.35189	1.12225
ratio5		K001083699	na	1.62169	1.46447	1.39795
ratio6		K001083699	na	1.47063	1.34037	1.30788
mean ratio5,6		K001083699	na	1.54616	1.40242	1.35291
ratio7		K001083701	na	1.13345	1.35559	1.31977
ratio8		K001083701	na	1.35563	1.35716	1.335
mean ratio7,8		K001083701	na	1.24454	1.35638	1.32738
ratio9		Y. Goldring s.n. K001083703	na	1.27774	1.22828	1.44839
mean ratio			2.45139	1.36627	1.35017	1.32132
Eight ratios from 5 collections to calculate seed from fruit dimensions:
ratio1		H. M. Kettlewell K001083706	2.63747	1.81575	1.7441	1.91589
ratio2		H. M. Kettlewell K001083706	2.33048	1.73484	1.63518	1.53496
mean ratio1,2		H. M. Kettlewell K001083706	2.48398	1.7753	1.68964	1.72542
ratio3		K001083704	2.95944	1.71311	1.75036	1.62958
ratio4		K001083699	4.10819	2.03093	1.9337	1.97263
ratio5		K001083699	na	1.9114	2.11576	1.96634
mean ratio4,5		K001083699	4.10819	1.97117	2.02473	1.96949
ratio6		K001083701	3.58621	1.37035	1.80179	1.8148
ratio7		K001083701	4.26502	1.78859	1.82494	1.7124
mean ratio6,7		K001083701	3.92561	1.57947	1.81336	1.7636
ratio8		Y. Goldring s.n. K001083703	3.34553	1.79047	1.73266	1.82304
mean ratio			3.31891	1.76943	1.81731	1.7962
Use the (mean) collection ratio for other fruits from same collection, and the mean ratio for fruits from other collections
Latania	verschaffeltii
Latania	verschaffeltii	R.E. Vaughan 856	4.21	44.69	20.15	12.87	Pyrene
Latania	verschaffeltii	R.E. Vaughan 856	3.07	28.47	16.64	10.14	Seed from above
One ratio to calculate seed from pyrene dimensions:
ratio		R.E. Vaughan 856	1.37134	1.56972	1.21094	1.26923
Use the only provided ratio
Medemia	argun
Medemia	argun	Capts. Speke & Grant 35873	13.46	36.73	29.83	28.64	Pyrene + mesocarp
Medemia	argun	Capts. Speke & Grant 35873	8.27	27.11	22.1	21.85	Pyrene, almost equal to seed
Medemia	argun	Haitham Ibrahim K000208506	13.29	32.83	26.04	25.92	Pyrene
Medemia	argun	Haitham Ibrahim K000208506	11.26	30.93	23.66	23.57	Seed from above
Medemia	argun	M. Gibbons & T. Spanner K000208672	16.43	39.35	29.55	27.69	Pyrene + mesocarp
Medemia	argun	M. Gibbons & T. Spanner K000208672	8.38	28.82	22.09	21.11	Seed from above
One ratio to calculate pyrene from mesocarp dimensions:
ratio		Capts. Speke & Grant 35873	1.62757	1.35485	1.34977	1.31076
One ratio to calculate seed from pyrene dimensions:
ratio		Haitham Ibrahim K000208506	1.18028	1.06143	1.10059	1.0997
One ratio to calculate seed from mesocarp dimensions:
ratio		M. Gibbons & T. Spanner K000208672	1.96062	1.36537	1.33771	1.3117
Use the only provided ratio depending on the situation
Satranala	decussilvae
Satranala	decussilvae	M. Rakotoarinivo RMJ246	na	47.45	45.21	41.68	Pyrene
Satranala	decussilvae	M. Rakotoarinivo RMJ246	16.32	33.21	30.74	30.27	Seed from above
Satranala	decussilvae	H. J. Beentje & J. Dransfield 4810	30.18	50.12	49.56	46.6	Fruit
Satranala	decussilvae	H. J. Beentje & J. Dransfield 4810	na	44.6	39.34	34.82	Pyrene from above
Satranala	decussilvae	H. J. Beentje & J. Dransfield 4810	4.04	25.52	24.5	23.66	Seed from above
Satranala	decussilvae	Beentje 4474	na	47	45.38	44.29	Pyrene
Satranala	decussilvae	Beentje 4474	na	na	32.57	29.87	Seed from above
One ratio to calculate pyrene from fruit dimensions:
ratio		H. J. Beentje & J. Dransfield 4810	na	1.12377	1.25979	1.33831
Three ratios to calculate seed from pyrene dimensions:
ratio1		M. Rakotoarinivo RMJ246	na	1.42879	1.47072	1.37694
ratio2		H. J. Beentje & J. Dransfield 4810	na	1.74765	1.60571	1.47168
ratio3		Beentje 4474	na	na	1.39331	1.48276
mean ratio			na	1.58822	1.48991	1.44379
One ratio to calculate seed from fruit dimensions:
ratio		H. J. Beentje & J. Dransfield 4810	7.4703	1.96395	2.02286	1.96957
Use the (mean) collection ratio for other fruits from same collection, and the mean ratio for fruits from other collections

## Sheet: Table_S3_data_summary
Species	Number of collections with seeds	Minimum number of seeds analysed per collection	Maximum number of seeds analysed per collection	Total number of seeds analysed	Number of collections with pyrenes	Minimum number of pyrenes analysed per collection	Maximum number of pyrenes analysed per collection	Total number of pyrenes analysed	Number of species occurences
Arenga hookeriana	1	6	6	6	1	6	6	6	24
Arenga undulatifolia	4	1	6	19	4	1	6	19	43
Bismarckia nobilis	2	1	1	2	3	3	10	16	14
Borassodendron borneense	1	3	3	3	1	3	3	3	13
Borassodendron machadonis	3	1	3	7	3	1	3	7	5
Borassus aethiopum Africa	8	1	7	17	11	1	5	19	387
Borassus aethiopum Madagascar	2	2	7	9	2	2	7	9	5
Borassus akeassii	2	1	1	2	2	1	1	2	27
Borassus flabellifer	3	1	1	3	3	1	1	3	12
Borassus heineanus	2	1	1	2	2	1	1	2	9
Borassus madagascariensis	5	1	8	14	7	1	8	16	24
Caryota mitis	11	1	6	16	11	1	6	16	100
Caryota ophiopellis	1	1	1	1	1	1	1	1	1
Chuniophoenix hainanensis	2	1	1	2	2	1	1	2	2
Chuniophoenix nana	3	1	10	12	2	2	10	12	4
Corypha taliera	1	1	1	1	1	1	1	1	1
Corypha umbraculifera	12	1	10	22	12	1	10	22	2
Corypha utan	3	3	10	19	3	2	10	18	161
Hyphaene coriacea	7	1	11	32	6	1	11	25	109
Hyphaene dichotoma	1	4	4	4	1	4	4	4	1
Hyphaene petersiana	5	1	6	13	5	1	6	12	131
Hyphaene thebaica	6	1	12	19	6	1	12	19	92
Kerriodoxa elegans	1	14	14	14	1	14	14	14	5
Latania loddigesii	4	1	9	18	4	1	9	18	1
Latania lontaroides	3	1	8	13	3	1	8	13	12
Latania verschaffeltii	8	1	6	13	8	1	6	13	1
Lodoicea maldivica	1	1	1	1	1	2	2	2	1
Medemia argun	5	1	10	29	4	1	9	26	19
Nannorrhops ritchiana	12	1	10	26	12	1	10	26	12
Satranala decussilvae	5	1	16	29	5	1	16	27	17
Tahina spectabilis	1	6	6	6	1	6	6	6	3
Wallichia disticha	11	1	10	20	11	1	10	20	15
Wallichia oblongifolia	3	6	8	21	3	6	8	21	25
Total	139	1	16	415	142	1	16	420	1278

## Sheet: Table_S4
Table S4. Stepwise model selection procedure used to select the best linear model for each dataset
a-h subtables correspond to model selections on different datasets and taking phylogenetic relationships into account of not, as indicated
Best models and p-values < 0.05 are in bold. Model summaries and variable effects are provided for the best models.
Model	Corrected AIC	Adjusted R2	F-statistic	Degrees of freedom	p-value	Parameter	Coefficient	Standard error	t-value	p-value
a. Pyrene, including Lodoicea, no phylogenetic structure
length ~ plant_size * inflorescence_branching * insularity * habitat	94.9993
length ~ plant_size * inflorescence_branching * insularity + habitat	73.788
length ~ plant_size * inflorescence_branching + insularity + habitat	66.1514
length ~ plant_size * inflorescence_branching + habitat	64.0448
length ~ plant_size * inflorescence_branching + insularity	62.9135
length ~ plant_size * inflorescence_branching	61.0714	0.6624	21.93	29	1.295e-07	intercept	3.04754	0.310163	9.826	9.82e-11
						plant_size	0.004023	0.019325	0.208	0.83653
						inflorescence_branching low	-0.932866	0.393251	-2.372	0.02453
						plant_size:inflorescence_branching low	0.098752	0.023669	4.172	0.00025
length ~ plant_size + inflorescence_branching	73.793
b. Pyrene, excluding Lodoicea, no phylogenetic structure
length ~ plant_size * inflorescence_branching * insularity * habitat	96.5025
length ~ plant_size * inflorescence_branching * insularity + habitat	70.9224
length ~ plant_size * inflorescence_branching + insularity + habitat	64.848
length ~ plant_size * inflorescence_branching + habitat	62.5579
length ~ plant_size * inflorescence_branching + insularity	61.7045
length ~ plant_size * inflorescence_branching	59.5322	0.5991	16.44	28	2.353e-06	intercept	3.04754	0.310133	9.827	1.41e-10
						plant_size	0.004023	0.019323	0.208	0.836567
						inflorescence_branching low	-0.876599	0.397196	-2.207	0.035683
						plant_size:inflorescence_branching low	0.093113	0.024326	3.828	0.000666
length ~ plant_size + inflorescence_branching	70.1736
c. Pyrene, including Lodoicea, phylogenetic structure
length ~ plant_size * inflorescence_branching * insularity * habitat	overfitted
length ~ plant_size * inflorescence_branching * insularity + habitat	76.4886
length ~ plant_size * inflorescence_branching + insularity + habitat	68.5644
length ~ plant_size * inflorescence_branching + habitat	65.6516
length ~ plant_size * inflorescence_branching + insularity	67.1896
length ~ plant_size * inflorescence_branching	64.4129	0.0191	1.208	29	0.3245	intercept	3.14855	0.482512	6.5253	3.811e-07
						plant_size	-0.014693	0.02161	-0.6799	0.5019
						inflorescence_branching low	-0.288297	0.434517	-0.6635	0.5123
						plant_size:inflorescence_branching low	0.043717	0.026825	1.6297	0.114
length ~ plant_size + inflorescence_branching	64.7038
d. Pyrene, excluding Lodoicea, phylogenetic structure
length ~ plant_size * inflorescence_branching * insularity * habitat	overfitted
length ~ plant_size * inflorescence_branching * insularity + habitat	67.857
length ~ plant_size * inflorescence_branching + insularity + habitat	63.7622
length ~ plant_size * inflorescence_branching + habitat	60.8087
length ~ plant_size * inflorescence_branching + insularity	61.643
length ~ plant_size * inflorescence_branching	58.8497
length ~ plant_size + inflorescence_branching	57.7701	-0.06644	0.03429	29	0.9663	intercept	2.93962	0.422924	6.9507	1.22e-07
						plant_size	0.0026915	0.0141874	0.1897	0.8509
						inflorescence_branching low	0.0618422	0.308364	0.2005	0.8425
e. Seed, including Lodoicea, no phylogenetic structure
length ~ plant_size * inflorescence_branching * insularity * habitat	91.5858
length ~ plant_size * inflorescence_branching + insularity * habitat	65.3416
length ~ plant_size * inflorescence_branching + insularity + habitat	61.8595
length ~ plant_size * inflorescence_branching + habitat	59.9325
length ~ plant_size * inflorescence_branching + insularity	58.6668
length ~ plant_size * inflorescence_branching	56.9298	0.6125	17.86	29	9.269e-07	intercept	3.04561	0.291298	10.455	2.38e-11
						plant_size	0.002895	0.01815	0.16	0.874359
						inflorescence_branching low	-0.972418	0.369332	-2.633	0.013431
						plant_size:inflorescence_branching low	0.08733	0.022229	3.929	0.000486
length ~ plant_size + inflorescence_branching	68.2174
f. Seed, excluding Lodoicea, no phylogenetic structure
length ~ plant_size * inflorescence_branching * insularity * habitat	88.8554
length ~ plant_size * inflorescence_branching * insularity + habitat	62.8644
length ~ plant_size * inflorescence_branching + insularity + habitat	57.2662
length ~ plant_size * inflorescence_branching + habitat	55.1346
length ~ plant_size * inflorescence_branching + insularity	54.7345
length ~ plant_size * inflorescence_branching	52.4776	0.5369	12.98	28	1.697e-05	intercept	3.04561	0.277765	10.965	1.21e-11
						plant_size	0.002895	0.017306	0.167	0.86834
						inflorescence_branching low	-0.873244	0.355741	-2.455	0.02057
						plant_size:inflorescence_branching low	0.077391	0.021787	3.552	0.00138
length ~ plant_size + inflorescence_branching	61.5557
g. Seed, including Lodoicea, phylogenetic structure
length ~ plant_size * inflorescence_branching * insularity * habitat	overfitted
length ~ plant_size * inflorescence_branching + insularity * habitat	67.7516
length ~ plant_size * inflorescence_branching + insularity + habitat	67.1696
length ~ plant_size * inflorescence_branching + habitat	64.3072
length ~ plant_size * inflorescence_branching + insularity	65.111
length ~ plant_size * inflorescence_branching	62.3781
length ~ plant_size + inflorescence_branching	62.1071	-0.04413	0.3237	30	0.7259	intercept	2.81005	0.435219	6.4566	3.92e-07
						plant_size	0.010741	0.014175	0.7578	0.4545
						inflorescence_branching low	0.100989	0.314126	0.3215	0.7501
h. Seed, excluding Lodoicea, phylogenetic structure
length ~ plant_size * inflorescence_branching * insularity * habitat	overfitted
length ~ plant_size * inflorescence_branching * insularity + habitat	63.5332
length ~ plant_size * inflorescence_branching + insularity + habitat	59.4111
length ~ plant_size * inflorescence_branching + habitat	56.5237
length ~ plant_size * inflorescence_branching + insularity	56.6816
length ~ plant_size * inflorescence_branching	53.9645
length ~ plant_size + inflorescence_branching	52.2843	-0.06763	0.01815	29	0.982	intercept	2.93866	0.388183	7.5703	2.404e-08
						plant_size	0.00040887	0.013022	0.0314	0.9752
						inflorescence_branching low	-0.0518718	0.283034	-0.1833	0.8559
